# Supplementary material for: Cytological Analysis of Crossover Frequency and Distribution in Male Meiosis of Cardueline Finches (Fringillidae, Aves)
Source: Animals (Basel). 2023 Nov 23;13(23):3624. doi: 10.3390/ani13233624 (PMC10705311; doi:10.3390/ani13233624)
Supplement: Supplementary file 1 [file animals-13-03624-s001.zip]

Archive with 1 entries (1 files):
- animals-2688365-supplementary.xlsx
