# Supplementary material for: Cytological Analysis of Crossover Frequency and Distribution in Male Meiosis of Cardueline Finches (Fringillidae, Aves)
Source: Animals (Basel). 2023 Nov 23;13(23):3624. doi: 10.3390/ani13233624 (PMC10705311; doi:10.3390/ani13233624)
Supplement: Supplementary file 1 [file animals-13-03624-s001.zip › animals-2688365-supplementary.xlsx]

## Sheet: total MLH1 per cell
Species	Sex	Individual	Slide	Cell	SC length per cell, μm	MLH1 number per cell
Common linnet	male	1M-2021	1	6	243.552	50
Common linnet	male	1M-2021	1	8	284.545	50
Common linnet	male	1M-2021	1	9	355.985	53
Common linnet	male	1M-2021	1	10	237.708	51
Common linnet	male	1M-2021	1	11	307.135	47
Common linnet	male	1M-2021	1	14	225.445	49
Common linnet	male	1M-2021	1	17	248.833	48
Common linnet	male	1M-2021	1	18	295.702	50
Common linnet	male	1M-2021	1	21	243.032	48
Common linnet	male	1M-2021	1	65	271.075	50
Common linnet	male	1M-2021	1	74	232.567	49
Common linnet	male	1M-2021	1	77	248.019	49
Common linnet	male	1M-2021	1	79	266.251	50
Common linnet	male	1M-2021	1	80	298.884	52
Common linnet	male	1M-2021	1	81	221.762	50
Common linnet	male	1M-2021	1	82	222.75	49
Common linnet	male	1M-2021	1	84	222.992	52
Common linnet	male	1M-2021	1	85	223.314	49
Common linnet	male	1M-2021	1	87	204.442	48
Common linnet	male	1M-2021	1	90	233.49	51
Common linnet	male	1M-2021	1	92	266.513	50
Common linnet	male	1M-2021	1	94	251.858	50
Common linnet	male	1M-2021	1	96	235.861	51
Common linnet	male	1M-2021	1	97	222.537	50
Common linnet	male	1M-2021	1	98	249.462	52
Common linnet	male	1M-2021	1	100	245.843	50
Common linnet	male	1M-2021	1	101	234.279	50
Common linnet	male	1M-2021	1	103	256.071	49
Common linnet	male	1M-2021	1	105	241.438	50
Common linnet	male	1M-2021	1	106	220.134	49
Common linnet	male	1M-2021	1	107	224.307	49
Common linnet	male	1M-2021	1	108	240.482	50
Common linnet	male	1M-2021	1	109	281.582	49
Common linnet	male	1M-2021	1	110	261.308	53
Common linnet	male	1M-2023	1	1	324.612	49
Common linnet	male	1M-2023	1	11	294.56	53
Common linnet	male	1M-2023	2	13	290.871	51
Common linnet	male	1M-2023	2	15	420.497	52
Common linnet	male	1M-2023	2	16	287.471	53
Common linnet	male	1M-2023	2	27	303.687	55
Common linnet	male	1M-2023	2	28	396.384	54
Common linnet	male	1M-2023	3	2	407.516	55
Common linnet	male	1M-2023	3	3	290.344	54
Common linnet	male	1M-2023	3	4	325.029	55
Common linnet	male	1M-2023	3	5	315.464	58
Common linnet	male	1M-2023	3	6	394.656	56
Common linnet	male	1M-2023	3	7	424.683	53
Common linnet	male	1M-2023	3	8	319.097	55
Common linnet	male	1M-2023	3	9	280.908	52
Common linnet	male	1M-2023	5	18	473.909	60
Common linnet	male	1M-2023	5	21	282.395	53
Common linnet	male	1M-2023	5	22	317.081	57
Common linnet	male	1M-2023	5	23	297.816	55
Common linnet	male	1M-2023	5	25	323.329	59
Common linnet	male	1M-2023	5	28	315.929	57
Common linnet	male	1M-2023	5	29	441.77	56
Common linnet	male	1M-2023	5	30	307.825	55
Common linnet	male	1M-2023	5	31	295.317	54
Common linnet	male	1M-2023	5	32	304.501	50
Common linnet	male	1M-2023	5	33	377.748	50
Common linnet	male	1M-2023	5	34	315.103	51
Common linnet	male	1M-2023	5	35	388.496	56
Common linnet	male	1M-2023	5	36	326.907	56
Common linnet	male	1M-2023	5	37	407.815	54
Common linnet	male	1M-2023	5	38	290.287	54
Common linnet	male	1M-2023	5	40	315.491	56
Common linnet	male	1M-2023	5	41	339.18	55
Common linnet	male	1M-2023	5	42	306.653	53
Common linnet	male	1M-2023	5	43	305.105	53
Common linnet	male	1M-2023	5	44	301.978	53
Common linnet	male	1M-2023	5	45	304.782	57
Common linnet	male	1M-2023	5	55	309.193	54
Common linnet	male	1M-2023	5	47	311.524	55
Common linnet	male	1M-2023	5	48	347.192	57
Common linnet	male	1M-2023	5	49	370.849	54
Common linnet	male	1M-2023	5	51	316.997	52
Common linnet	male	1M-2023	5	52	308.327	52
Common linnet	male	1M-2023	5	53	406.47	52
Common linnet	male	1M-2023	5	54	305.366	56
Common linnet	male	1M-2023	5	55	309.193	54
Common linnet	male	1M-2023	5	56	344.177	58
Common linnet	male	1M-2023	5	59	302.05	56
Common linnet	male	3M-2022	6	17	299.463	53
Common linnet	male	3M-2022	6	18	288.603	53
Common linnet	male	3M-2022	1	4	392.161	58
Common linnet	male	3M-2022	1	7	323.472	50
Common linnet	male	3M-2022	1	8	339.063	53
Common linnet	male	3M-2022	1	11	398.844	56
Common linnet	male	3M-2022	1	12	415.018	53
Common linnet	male	3M-2022	1	14	454.894	52
Common linnet	male	3M-2022	1	15	442.215	56
Common linnet	male	3M-2022	1	16	402.516	56
Common linnet	male	3M-2022	1	19	376.339	54
Common linnet	male	3M-2022	1	24	330.808	54
Common linnet	male	3M-2022	1	27	287.342	53
Common linnet	male	3M-2022	1	28	325.427	55
Common linnet	male	3M-2022	1	29	318.579	55
Common linnet	male	3M-2022	1	30	341.265	53
Common linnet	male	3M-2022	1	31	369.571	59
Common linnet	male	3M-2022	1	32	420.802	50
Common linnet	male	3M-2022	1	33	379.308	53
Common linnet	male	3M-2022	1	35	318.133	53
Common linnet	male	3M-2022	2	1	342.108	56
Common linnet	male	3M-2022	2	3	262.22	54
Common linnet	male	3M-2022	2	4	380.713	55
Common linnet	male	3M-2022	2	5	380.814	56
Common linnet	male	3M-2022	2	8	353.183	56
Common linnet	male	3M-2022	2	9	277.125	53
Common linnet	male	3M-2022	2	10	355.564	52
Common linnet	male	3M-2022	2	11	326.477	54
Common linnet	male	3M-2022	2	14	315.811	55
Common linnet	male	3M-2022	2	18	293.076	51
Common linnet	male	3M-2022	5	16	293.714	57
Common linnet	male	3M-2022	5	17	345.487	52
Eurasian bullfinch	male	1M-2023	2	15	229.545	53
Eurasian bullfinch	male	1M-2023	2	16	236.515	49
Eurasian bullfinch	male	1M-2023	2	17	276.689	51
Eurasian bullfinch	male	1M-2023	2	18	222.702	51
Eurasian bullfinch	male	1M-2023	2	19	185.787	48
Eurasian bullfinch	male	1M-2023	2	21	209.54	49
Eurasian bullfinch	male	1M-2023	2	22	217.012	50
Eurasian bullfinch	male	1M-2023	2	23	206.811	52
Eurasian bullfinch	male	1M-2023	2	24	198.549	49
Eurasian bullfinch	male	1M-2023	2	25	218.806	50
Eurasian bullfinch	male	1M-2023	2	26	207.443	50
Eurasian bullfinch	male	1M-2023	2	27	188.513	50
Eurasian bullfinch	male	1M-2023	2	28	202.093	48
Eurasian bullfinch	male	1M-2023	2	29	209.964	51
Eurasian bullfinch	male	1M-2023	2	30	206.511	51
Eurasian bullfinch	male	1M-2023	2	32	212.6	52
Eurasian bullfinch	male	1M-2023	2	33	217.906	49
Eurasian bullfinch	male	1M-2023	2	34	216.672	48
Eurasian bullfinch	male	1M-2023	2	36	199.612	51
Eurasian bullfinch	male	1M-2023	2	37	239.221	52
Eurasian bullfinch	male	1M-2023	2	38	328.631	51
Eurasian bullfinch	male	1M-2023	2	39	249.222	51
Eurasian bullfinch	male	1M-2023	2	40	238.715	54
Eurasian bullfinch	male	1M-2023	2	43	239.264	51
Eurasian bullfinch	male	1M-2023	2	45	200.819	51
Eurasian bullfinch	male	1M-2023	2	46	193.205	50
Eurasian bullfinch	male	1M-2023	2	47	211.225	51
Eurasian bullfinch	male	1M-2023	2	51	206.615	49
Eurasian bullfinch	male	1M-2023	2	53	203.687	51
Eurasian bullfinch	male	1M-2023	2	6	238.43	50
Eurasian bullfinch	male	1M-2023	2	7	218.313	49
Eurasian bullfinch	male	1M-2023	3	11	325.686	53
Eurasian bullfinch	male	1M-2023	3	12	224.109	51
Eurasian bullfinch	male	1M-2023	3	17	218.888	50
Eurasian bullfinch	male	1M-2023	3	19	244.272	54
Eurasian bullfinch	male	1M-2023	3	20	214.457	47
Eurasian bullfinch	male	1M-2023	3	21	222.376	50
Eurasian bullfinch	male	1M-2023	3	22	238.548	52
Eurasian bullfinch	male	1M-2023	3	23	347.755	57
Eurasian bullfinch	male	1M-2023	3	24	240.918	49
Eurasian bullfinch	male	1M-2023	3	25	232.707	48
Eurasian bullfinch	male	1M-2023	3	26	226.07	52
Eurasian bullfinch	male	1M-2023	3	28	221.474	52
Eurasian bullfinch	male	1M-2023	3	30	210.06	52
Eurasian bullfinch	male	1M-2023	3	31	224.517	52
Eurasian bullfinch	male	1M-2023	3	32	234.653	49
Eurasian bullfinch	male	1M-2023	3	33	233.958	51
Eurasian bullfinch	male	1M-2023	3	34	265.317	51
Eurasian bullfinch	male	1M-2023	3	36	248.722	51
Eurasian bullfinch	male	1M-2023	3	38	243.349	52
Eurasian bullfinch	male	1M-2023	3	39	332.382	52
Eurasian bullfinch	male	1M-2023	3	40	370.08	54
Eurasian bullfinch	male	1M-2023	3	44	226.48	50
Eurasian bullfinch	male	1M-2023	3	47	229.417	53
Eurasian bullfinch	male	1M-2023	3	48	225.747	50
Eurasian bullfinch	male	1M-2023	3	49	251.972	50
Eurasian bullfinch	male	1M-2023	3	52	269.903	54
Eurasian bullfinch	male	1M-2023	3	55	242.503	53
Eurasian bullfinch	male	1M-2023	3	61	228.601	54
Eurasian bullfinch	male	2M-2023	1	1	191.024	49
Eurasian bullfinch	male	2M-2023	1	10	259.963	47
Eurasian bullfinch	male	2M-2023	1	2	246.933	46
Eurasian bullfinch	male	2M-2023	1	6	193.975	49
Eurasian bullfinch	male	2M-2023	1	9	205.92	48
Eurasian bullfinch	male	2M-2023	2	10	175.435	49
Eurasian bullfinch	male	2M-2023	2	13	256.164	45
Eurasian bullfinch	male	2M-2023	2	14	266.645	46
Eurasian bullfinch	male	2M-2023	2	15	259.604	45
Eurasian bullfinch	male	2M-2023	2	2	236.915	47
Eurasian bullfinch	male	2M-2023	2	23	238.287	47
Eurasian bullfinch	male	2M-2023	2	7	263.599	50
Eurasian bullfinch	male	2M-2023	2	9	212.264	48
Eurasian bullfinch	male	2M-2017	3	1	132.037	45
Eurasian bullfinch	male	2M-2017	3	3	125.793	44
Eurasian bullfinch	male	2M-2017	3	4	153.888	51
Eurasian bullfinch	male	2M-2017	3	6	136.769	41
Eurasian bullfinch	male	2M-2017	3	9	162.712	50
Eurasian bullfinch	male	2M-2017	3	12	123.998	47
Eurasian bullfinch	male	2M-2017	3	13	136.545	46
Eurasian bullfinch	male	2M-2017	3	14	133.973	46
Eurasian bullfinch	male	2M-2017	3	16	152.406	42
Eurasian bullfinch	male	2M-2017	3	19	130.188	48
Eurasian bullfinch	male	2M-2017	3	25	138.448	48
Eurasian bullfinch	male	2M-2017	3	28	132.211	47
Eurasian bullfinch	male	2M-2017	3	30	141.537	41
Eurasian bullfinch	male	2M-2017	3	32	128.452	42
Eurasian bullfinch	male	2M-2017	3	33	130.105	45
Eurasian bullfinch	male	2M-2023	3	15	204.223	45
Eurasian bullfinch	male	2M-2023	3	16	223.461	47
Eurasian bullfinch	male	2M-2023	3	18	208.208	47
Eurasian bullfinch	male	2M-2023	3	19	200.623	47
Eurasian bullfinch	male	2M-2023	3	20	209.776	47
Eurasian bullfinch	male	2M-2023	3	21	205.622	46
Eurasian bullfinch	male	2M-2023	3	30	208.184	45
Eurasian bullfinch	male	2M-2023	3	31	212.551	50
Eurasian bullfinch	male	2M-2023	3	32	195.981	48
Eurasian bullfinch	male	2M-2023	3	4	209.399	46
Eurasian bullfinch	male	2M-2023	5	10	302.179	50
Eurasian bullfinch	male	2M-2023	5	11	191.266	48
Eurasian bullfinch	male	2M-2023	5	14	250.824	50
Eurasian bullfinch	male	2M-2023	5	18	229.351	48
Eurasian bullfinch	male	2M-2023	5	25	174.953	47
Eurasian bullfinch	male	2M-2023	5	26	185.645	48
Eurasian bullfinch	male	2M-2023	5	27	216.655	50
Eurasian bullfinch	male	2M-2023	5	30	232.083	45
Eurasian bullfinch	male	2M-2023	6	17	202.767	45
Eurasian bullfinch	male	2M-2023	6	20	228.833	46
Eurasian bullfinch	male	2M-2023	6	23	226.284	47
Eurasian bullfinch	male	2M-2023	6	3	200.118	47
Eurasian bullfinch	male	2M-2017	8	5	205.094	52
Eurasian bullfinch	male	2M-2017	8	8	182.04	46
Eurasian bullfinch	male	2M-2017	8	22	166.259	44
Eurasian bullfinch	male	2M-2017	8	26	152.456	50
Eurasian bullfinch	male	2M-2017	8	27	169.826	49
Eurasian bullfinch	male	2M-2017	8	29	188.346	44
Eurasian bullfinch	male	2M-2017	8	37	150.237	47
Eurasian bullfinch	male	2M-2017	8	38	140.967	46
Eurasian bullfinch	male	2M-2017	8	41	202.213	49
Eurasian bullfinch	male	2M-2017	8	43	170.88	47
Eurasian bullfinch	male	2M-2017	8	47	145.303	41
Eurasian bullfinch	male	3M-2018	2	3	236.429	48
Eurasian bullfinch	male	3M-2018	2	4	210.388	58
Eurasian bullfinch	male	3M-2018	2	5	225.806	46
Eurasian bullfinch	male	3M-2018	2	6	207.838	56
Eurasian bullfinch	male	3M-2018	2	7	199.47	53
Eurasian bullfinch	male	3M-2018	2	8	228.591	53
Eurasian bullfinch	male	3M-2018	2	10	270.214	47
Eurasian bullfinch	male	3M-2018	2	11	245.464	50
Eurasian bullfinch	male	3M-2018	2	12	239.576	48
Eurasian bullfinch	male	3M-2018	2	13	215.658	53
Eurasian bullfinch	male	3M-2018	2	14	210.102	50
Eurasian bullfinch	male	3M-2018	2	15	227.858	48
Eurasian bullfinch	male	3M-2018	2	16	293.487	48
Eurasian bullfinch	male	3M-2018	2	18	278.745	51
Eurasian bullfinch	male	3M-2018	2	19	215.105	48
Eurasian bullfinch	male	3M-2018	2	20	220.577	47
Eurasian bullfinch	male	3M-2018	2	21	224.517	49
Eurasian bullfinch	male	3M-2018	2	22	210.234	55
Eurasian bullfinch	male	3M-2018	2	23	233.364	49
Eurasian bullfinch	male	3M-2018	2	24	195.932	54
Eurasian bullfinch	male	3M-2018	2	25	252.613	48
Eurasian bullfinch	male	3M-2018	2	26	230.192	50
Eurasian bullfinch	male	3M-2018	2	27	221.316	44
Eurasian bullfinch	male	3M-2018	2	29	209.261	43
Eurasian bullfinch	male	3M-2018	2	30	226.998	47
Eurasian bullfinch	male	3M-2018	2	31	235.232	59
Eurasian bullfinch	male	3M-2018	2	32	225.012	47
Eurasian bullfinch	male	3M-2018	2	33	236.006	49
Eurasian bullfinch	male	3M-2018	2	34	241.819	49
Eurasian bullfinch	male	3M-2018	2	35	228.531	54
Eurasian bullfinch	male	3M-2018	2	38	253.322	52
Eurasian bullfinch	male	3M-2018	2	39	217.249	59
Eurasian bullfinch	male	3M-2018	2	41	221.224	48
Eurasian bullfinch	male	3M-2018	2	42	266.494	58
Eurasian bullfinch	male	3M-2018	2	43	237.589	51
Eurasian bullfinch	male	3M-2018	2	47	225.33	52
Eurasian bullfinch	male	3M-2018	2	51	257.591	58
Eurasian bullfinch	male	3M-2018	2	52	211.786	47
Eurasian bullfinch	male	3M-2018	2	53	250.055	54
Eurasian bullfinch	male	3M-2018	2	54	251.311	54
Eurasian bullfinch	male	3M-2018	2	55	259.957	45
Eurasian bullfinch	male	3M-2018	2	59	229.984	57
Eurasian bullfinch	male	3M-2018	2	61	250.747	50
Eurasian bullfinch	male	3M-2018	2	62	264.449	55
Eurasian bullfinch	male	3M-2018	2	65	231.945	52
Eurasian bullfinch	male	3M-2018	2	66	253.639	46
Eurasian bullfinch	male	3M-2018	2	68	215.217	51
Eurasian bullfinch	male	3M-2018	2	75	229.071	56
Eurasian bullfinch	male	3M-2018	2	76	237.589	50
Eurasian bullfinch	male	3M-2018	2	78	245.259	50
Eurasian bullfinch	male	3M-2018	2	79	215.253	49
Eurasian bullfinch	male	3M-2018	2	80	221.171	53
Eurasian bullfinch	male	3M-2018	2	83	243.416	53
Eurasian bullfinch	male	3M-2018	2	84	261.98	49
Eurasian bullfinch	male	3M-2018	2	85	249.581	49
Eurasian bullfinch	male	3M-2018	2	87	293.135	57
Eurasian bullfinch	male	3M-2018	2	89	230.029	43
Eurasian siskin	male	1M-2017	1	8	211.945	53
Eurasian siskin	male	1M-2017	1	20	201.97	54
Eurasian siskin	male	1M-2017	1	22	210.663	59
Eurasian siskin	male	1M-2017	1	25	207.369	59
Eurasian siskin	male	1M-2017	1	27	216.657	60
Eurasian siskin	male	1M-2017	1	29	195.687	53
Eurasian siskin	male	1M-2017	1	30	196.827	51
Eurasian siskin	male	1M-2017	1	31	215.4	65
Eurasian siskin	male	1M-2017	1	33	207.733	62
Eurasian siskin	male	1M-2017	1	34	198.44	51
Eurasian siskin	male	1M-2017	1	45	227.168	51
Eurasian siskin	male	1M-2017	1	49	202.103	48
Eurasian siskin	male	1M-2017	1	72	200.537	57
Eurasian siskin	male	1M-2017	1	73	217.949	58
Eurasian siskin	male	1M-2017	1	75	236.187	53
Eurasian siskin	male	1M-2017	1	79	244.271	50
Eurasian siskin	male	1M-2017	1	85	216.318	59
Eurasian siskin	male	1M-2017	1	86	208.005	50
Eurasian siskin	male	1M-2017	1	101	246.51	49
Eurasian siskin	male	1M-2017	2	3	207.497	59
Eurasian siskin	male	1M-2017	2	11	184.023	60
Eurasian siskin	male	1M-2017	2	14	186.849	55
Eurasian siskin	male	1M-2017	2	15	205.685	54
Eurasian siskin	male	1M-2017	2	18	193.665	57
Eurasian siskin	male	1M-2017	2	19	189.747	56
Eurasian siskin	male	1M-2017	2	21	178.367	60
Eurasian siskin	male	1M-2017	2	23	178.863	56
Eurasian siskin	male	1M-2017	2	24	187.716	59
Eurasian siskin	male	1M-2017	2	25	190.419	56
Eurasian siskin	male	1M-2017	2	25a	187.203	53
Eurasian siskin	male	1M-2017	2	28	187.834	56
Eurasian siskin	male	1M-2017	2	32	174.824	56
Eurasian siskin	male	1M-2017	2	33	175.815	55
Eurasian siskin	male	1M-2017	2	34	175.406	55
Eurasian siskin	male	1M-2017	2	35	184.064	52
Eurasian siskin	male	1M-2017	2	42	181.843	56
Eurasian siskin	male	1M-2017	2	44	177.737	52
Eurasian siskin	male	1M-2017	2	45	179.223	53
Eurasian siskin	male	1M-2017	2	47	195.028	60
Eurasian siskin	male	1M-2017	2	48	183.939	53
Eurasian siskin	male	1M-2017	2	49	178.719	58
Eurasian siskin	male	1M-2017	2	50	200.336	55
Eurasian siskin	male	1M-2017	2	51	184.456	58
Eurasian siskin	male	1M-2017	2	51a	191.312	58
Eurasian siskin	male	1M-2017	2	52	186.076	54
Eurasian siskin	male	1M-2017	2	53	257.139	56
Eurasian siskin	male	1M-2017	2	54	184.961	59
Eurasian siskin	male	1M-2017	2	55	175.652	55
Eurasian siskin	male	1M-2017	2	58	176.086	51
Eurasian siskin	male	1M-2017	2	59	191.348	51
Eurasian siskin	male	1M-2017	2	61	201.902	54
Eurasian siskin	male	1M-2017	2	63	186.33	51
Eurasian siskin	male	1M-2017	2	64	213.234	56
Eurasian siskin	male	1M-2017	2	66	191.252	59
Eurasian siskin	male	1M-2017	2	67	184.619	49
Eurasian siskin	male	1M-2017	2	68	221.048	57
Eurasian siskin	male	1M-2017	2	69	179.396	58
Eurasian siskin	male	1M-2017	2	70	187.062	57
Eurasian siskin	male	1M-2017	2	71	171.666	58
Eurasian siskin	male	1M-2017	2	72	257.728	56
Eurasian siskin	male	1M-2023	2	9	235.175	62
Eurasian siskin	male	1M-2023	2	11	284.345	59
Eurasian siskin	male	1M-2023	2	13	278.161	69
Eurasian siskin	male	1M-2023	2	14	296.534	69
Eurasian siskin	male	1M-2023	2	15	264.031	64
Eurasian siskin	male	1M-2023	2	16	247.541	67
Eurasian siskin	male	1M-2023	2	19	227.435	68
Eurasian siskin	male	1M-2023	2	21	254.117	68
Eurasian siskin	male	1M-2023	2	22	230.548	66
Eurasian siskin	male	1M-2023	2	24	245.8	68
Eurasian siskin	male	1M-2023	2	25	241.418	70
Eurasian siskin	male	1M-2023	2	26	270.915	62
Eurasian siskin	male	1M-2023	2	27	251.534	67
Eurasian siskin	male	1M-2023	2	28	371.282	67
Eurasian siskin	male	1M-2023	2	29	251.636	69
Eurasian siskin	male	1M-2023	3	4	301.603	70
Eurasian siskin	male	1M-2023	3	5	274.106	66
Eurasian siskin	male	1M-2023	3	7	258.649	59
Eurasian siskin	male	1M-2023	3	8	276.232	64
Eurasian siskin	male	1M-2023	4	13	224.404	66
Eurasian siskin	male	1M-2023	4	14	238.604	67
Eurasian siskin	male	1M-2023	4	15	232.197	66
Eurasian siskin	male	1M-2023	4	16	224.69	61
Eurasian siskin	male	1M-2023	4	18	245.437	62
Eurasian siskin	male	1M-2023	4	19	248.403	55
Eurasian siskin	male	1M-2023	4	8	222.55	61
Eurasian siskin	male	1M-2023	4	9	222.661	61
Eurasian siskin	male	1M-2023	5	4	250.722	58
Eurasian siskin	male	1M-2023	5	6	240.99	65
Eurasian siskin	male	1M-2023	5	10	253.852	53
Eurasian siskin	male	1M-2023	5	15	238.771	58
Eurasian siskin	male	1M-2023	5	20	241.608	61
Eurasian siskin	male	1M-2023	5	21	258.93	65
Eurasian siskin	male	1M-2023	5	22	254.419	62
Eurasian siskin	male	1M-2023	5	28	248.265	62
Eurasian siskin	male	1M-2023	5	29	263.275	64
Eurasian siskin	male	1M-2023	5	30	260.327	65
Eurasian siskin	male	1M-2023	5	31	268.722	71
Eurasian siskin	male	1M-2023	5	31a	264.39	74
Eurasian siskin	male	1M-2023	5	32	239.543	68
Eurasian siskin	male	1M-2023	5	33	258.435	67
Eurasian siskin	male	1M-2023	5	35	248.831	60
Eurasian siskin	male	1M-2023	5	36	271.078	60
Eurasian siskin	male	1M-2023	5	43	275.805	70
Eurasian siskin	male	1M-2023	5	45	265.395	62
Eurasian siskin	male	1M-2023	5	48	229.733	66
Eurasian siskin	male	1M-2023	5	49	254.935	61
Eurasian siskin	male	1M-2023	5	50	227.838	63
Eurasian siskin	male	1M-2023	5	51	259.375	64
Eurasian siskin	male	1M-2023	6	17	269.673	71
Eurasian siskin	male	1M-2023	7	2	301.611	63
Eurasian siskin	male	1M-2023	7	6	272.932	58
Eurasian siskin	male	1M-2023	7	22	278.941	58
Eurasian siskin	male	1M-2023	7	24	238.899	65
Eurasian siskin	male	1M-2023	7	27	226.489	63
Eurasian siskin	male	1M-2023	7	29	262.697	69
Eurasian siskin	male	1M-2023	7	34	219.762	59
Eurasian siskin	male	1M-2023	7	35	267.946	66
Eurasian siskin	male	1M-2023	7	39	264.446	64
Eurasian siskin	male	1M-2023	7	48	258.924	64
Eurasian siskin	male	3M-2018	1	4	255.792	64
Eurasian siskin	male	3M-2018	1	8	357.863	66
Eurasian siskin	male	3M-2018	1	10	262.793	69
Eurasian siskin	male	3M-2018	1	13	346.988	69
Eurasian siskin	male	3M-2018	1	14	260.619	71
Eurasian siskin	male	3M-2018	1	15	308.327	68
Eurasian siskin	male	3M-2018	1	18	256.848	74
Eurasian siskin	male	3M-2018	1	19	390.967	70
Eurasian siskin	male	3M-2018	1	20	361.254	66
Eurasian siskin	male	3M-2018	1	23	350.6	65
Eurasian siskin	male	3M-2018	1	26	366.697	74
Eurasian siskin	male	3M-2018	1	27	260.072	73
Eurasian siskin	male	3M-2018	1	27a	252.869	66
Eurasian siskin	male	3M-2018	1	30	362.197	73
Eurasian siskin	male	3M-2018	1	31	369.487	70
Eurasian siskin	male	3M-2018	3	6	270.537	66
Eurasian siskin	male	3M-2018	3	8	353.742	67
Eurasian siskin	male	3M-2018	3	11	273.645	67
Eurasian siskin	male	3M-2018	3	17	262.923	66
Eurasian siskin	male	3M-2018	3	37	373.583	67
Eurasian siskin	male	3M-2018	3	38	367.699	69
Eurasian siskin	male	3M-2018	4	2	251.806	66
Eurasian siskin	male	3M-2018	4	8	248.967	58
Eurasian siskin	male	3M-2018	4	8a	263.463	58
Eurasian siskin	male	3M-2018	4	11	258.211	75
Eurasian siskin	male	3M-2018	4	13	247.982	57
Eurasian siskin	male	3M-2018	4	13a	263.569	65
Eurasian siskin	male	3M-2018	4	18	253.737	72
Eurasian siskin	male	3M-2018	4	19	269.35	58
Eurasian siskin	male	3M-2018	4	20	389.948	64
Eurasian siskin	male	3M-2018	4	21	246.664	65
Eurasian siskin	male	3M-2018	4	28	259.11	67
Eurasian siskin	male	3M-2018	4	35	276.485	61
Eurasian siskin	male	3M-2018	4	37	255.823	65
Eurasian siskin	male	3M-2018	4	39	256.68	65
Eurasian siskin	male	3M-2018	4	40	255.165	59
Eurasian siskin	male	3M-2018	4	42	246.886	62
Eurasian siskin	male	3M-2018	4	49	249.225	60
Eurasian siskin	male	3M-2018	5	2	399.869	68
Eurasian siskin	male	3M-2018	5	4	278.099	67
Eurasian siskin	male	3M-2018	5	5	293.499	72
Eurasian siskin	male	3M-2018	5	7	305.477	66
Eurasian siskin	male	3M-2018	5	9	265.339	56
European goldfinch	male	3M-2018	2	2	232.546	54
European goldfinch	male	3M-2018	2	4	201.214	51
European goldfinch	male	3M-2018	2	8	171.401	45
European goldfinch	male	3M-2018	2	9	208.815	51
European goldfinch	male	3M-2018	2	10	204.226	52
European goldfinch	male	3M-2018	2	12	220.952	50
European goldfinch	male	3M-2018	2	14	173.341	52
European goldfinch	male	3M-2018	2	18	209.215	51
European goldfinch	male	3M-2018	2	19	190.477	51
European goldfinch	male	3M-2018	2	20	191.234	50
European goldfinch	male	3M-2018	2	21	193.659	52
European goldfinch	male	3M-2018	2	22	228.24	50
European goldfinch	male	3M-2018	2	24	191.64	51
European goldfinch	male	3M-2018	2	25	218.822	51
European goldfinch	male	3M-2018	2	28	224.515	53
European goldfinch	male	3M-2018	2	29	190.757	52
European goldfinch	male	3M-2018	2	31	192.265	51
European goldfinch	male	3M-2018	2	33	186.396	51
European goldfinch	male	3M-2018	2	34	211.579	50
European goldfinch	male	3M-2018	2	35	189.867	50
European goldfinch	male	3M-2018	2	39	192.905	52
European goldfinch	male	3M-2018	2	40	193.369	53
European goldfinch	male	3M-2018	2	41	195.651	52
European goldfinch	male	3M-2018	2	43	218.799	48
European goldfinch	male	3M-2018	2	44	185.163	49
European goldfinch	male	3M-2018	2	48	198.644	50
European goldfinch	male	3M-2018	2	52	189.569	51
European goldfinch	male	3M-2018	2	53	214.906	50
European goldfinch	male	3M-2018	2	54	184.176	49
European goldfinch	male	3M-2018	2	55	211.5	51
European goldfinch	male	3M-2018	2	56	212.291	50
European goldfinch	male	3M-2018	2	57	198.049	51
European goldfinch	male	3M-2018	2	58	191.637	51
European goldfinch	male	3M-2018	2	59	176.778	47
European goldfinch	male	3M-2018	2	61	188.879	50
European goldfinch	male	3M-2018	2	62	201.292	51
European goldfinch	male	4M-2021	1	2	223.777	53
European goldfinch	male	4M-2021	1	3	218.476	56
European goldfinch	male	4M-2021	1	4	203.421	52
European goldfinch	male	4M-2021	1	7	233.671	54
European goldfinch	male	4M-2021	1	8	274.212	53
European goldfinch	male	4M-2021	1	9	197.566	55
European goldfinch	male	4M-2021	1	11	221.465	55
European goldfinch	male	4M-2021	1	12	310.804	54
European goldfinch	male	4M-2021	1	13	231.027	53
European goldfinch	male	4M-2021	1	14	196.07	53
European goldfinch	male	4M-2021	1	15	192.573	50
European goldfinch	male	4M-2021	1	16	209.734	51
European goldfinch	male	4M-2021	1	17	211.386	54
European goldfinch	male	4M-2021	1	18	241.119	52
European goldfinch	male	4M-2021	1	19	223.182	51
European goldfinch	male	4M-2021	1	20	197.035	51
European goldfinch	male	4M-2021	1	21	191.65	51
European goldfinch	male	4M-2021	1	22	211.8	58
European goldfinch	male	4M-2021	1	23	210.581	54
European goldfinch	male	4M-2021	1	24	232.629	52
European goldfinch	male	4M-2021	1	25	205.173	53
European goldfinch	male	4M-2021	1	26	207.608	53
European goldfinch	male	4M-2021	1	29	203.827	53
European goldfinch	male	4M-2021	1	30	197.592	56
European goldfinch	male	4M-2021	1	31	212.979	53
European goldfinch	male	4M-2021	1	32	194.456	49
European goldfinch	male	4M-2021	1	33	200.498	50
European goldfinch	male	4M-2021	1	34	205.187	49
European goldfinch	male	4M-2021	1	35	201.494	49
European goldfinch	male	4M-2021	1	36	198.644	54
European goldfinch	male	4M-2021	1	37	225.786	54
European goldfinch	male	4M-2021	1	38	300.707	52
European goldfinch	male	4M-2021	1	39	194.92	51
European goldfinch	male	4M-2021	1	40	209.308	52
European goldfinch	male	4M-2021	1	42	269.561	50
European goldfinch	male	4M-2021	1	43	220.364	56
European goldfinch	male	4M-2021	1	44	187.902	51
European goldfinch	male	4M-2021	1	45	205.487	50
European goldfinch	male	4M-2021	1	46	207.345	54
European goldfinch	male	4M-2021	1	47	205.343	56
European goldfinch	male	4M-2021	1	48	249.403	53
European goldfinch	male	4M-2021	1	49	211.828	55
European goldfinch	male	4M-2021	1	51	239.233	52
European goldfinch	male	4M-2021	1	53	203.322	51
European goldfinch	male	4M-2021	1	54	194.012	52
European goldfinch	male	4M-2021	1	55	200.914	51
European goldfinch	male	4M-2021	1	56	291.111	51
European goldfinch	male	2M-2017	1	1	188.244	53
European goldfinch	male	2M-2017	1	3	188.027	46
European goldfinch	male	2M-2017	1	4	195.245	53
European goldfinch	male	2M-2017	1	5	190.056	47
European goldfinch	male	2M-2017	1	6	208.3	55
European goldfinch	male	2M-2017	1	8	172.138	49
European goldfinch	male	2M-2017	1	9	167.225	51
European goldfinch	male	2M-2017	1	11	290.234	58
European goldfinch	male	2M-2017	1	13	198.643	57
European goldfinch	male	2M-2017	1	13	191.444	55
European goldfinch	male	2M-2017	1	14	261.071	54
European goldfinch	male	2M-2017	1	16	182.672	54
European goldfinch	male	2M-2017	1	17	342.786	55
European goldfinch	male	2M-2017	1	18	196.841	57
European goldfinch	male	2M-2017	1	20	239.032	54
European goldfinch	male	2M-2017	1	22	200.881	49
European goldfinch	male	2M-2017	1	23	192.428	53
European goldfinch	male	2M-2017	1	24	216.006	58
European goldfinch	male	2M-2017	1	25	190.597	55
European goldfinch	male	2M-2017	1	26	177.935	53
European goldfinch	male	2M-2017	1	28	189.474	50
European goldfinch	male	2M-2017	1	29	220.462	54
European goldfinch	male	2M-2017	1	30	217.645	51
European goldfinch	male	2M-2017	1	34	194.238	59
European goldfinch	male	2M-2017	1	35	183.91	55
European goldfinch	male	2M-2017	1	36	229.086	46
European goldfinch	male	2M-2017	1	41	263.566	59
European goldfinch	male	2M-2017	1	42	181.759	52
European goldfinch	male	2M-2017	1	45	208.052	54
European goldfinch	male	2M-2017	1	50	193.282	54
European goldfinch	male	2M-2017	1	52	194.332	52
European goldfinch	male	2M-2017	1	53	177.933	50
European goldfinch	male	2M-2017	1	56	225.037	51

## Sheet: MLH1 per SC1
Species	Sex	Individual	Slide	Cell	Chr. number	SC rank	Length of each SC, μm	% of set	Long arm (L), μm	Short arm (S), μm	Cent. Index (S/(L+S))	Number of points MLH1	Number of points End_of_metapolycentromere	Absolute distance from each point MLH1 to the centromere center, μm									Relative distance from each point MLH1 to the centromere center									Absolute distance from each point End_of_metapolycentromere to the centromere center, μm		Relative distance from each point End_of_metapolycentromere to the centromere center
														Points located on the short arm			Points located on the long arm						Points located on the short arm			Points located on the long arm						Points located on the short arm	Points located on the long arm	Points located on the short arm	Points located on the long arm
														S3	S2	S1	L1	L2	L3	L4	L5	L6	S3	S2	S1	L1	L2	L3	L4	L5	L6	S1	L1	S1	L1
Common linnet	male	1M-2021	1	6	1	1	24.5377	0.100749	15.5426	8.9951	0.366583	3	2			8.69047	3.61559	15.2507							0.966134	0.232624	0.981217					0.993325	1.10951	0.11043	0.071385
Common linnet	male	1M-2021	1	8	1	1	34.1911	0.120161	23.0683	11.1228	0.325312	2	2			10.6602	20.1869								0.958409	0.87509						1.63527	1.39327	0.14702	0.060397
Common linnet	male	1M-2021	1	9	1	1	42.3261	0.118899	30.7362	11.5899	0.273823	3	2			10.0058	10.4385	29.7166							0.863321	0.339615	0.966825					1.1095	0.992371	0.09573	0.032287
Common linnet	male	1M-2021	1	10	1	1	26.2804	0.110558	17.9557	8.32472	0.316765	2	2			3.98946	17.9557								0.479231	1						0.744915	1.05167	0.089482	0.05857
Common linnet	male	1M-2021	1	11	1	1	34.5523	0.112499	22.8776	11.6747	0.337885	2	2			11.2991	21.0936								0.967826	0.92202						1.01595	1.13941	0.087021	0.049805
Common linnet	male	1M-2021	1	14	1	1	24.8874	0.110392	16.0111	8.87629	0.356658	2	2			7.47286	15.4728								0.841891	0.96638						0.870367	0.761261	0.098055	0.047546
Common linnet	male	1M-2021	1	17	1	1	28.6546	0.115156	18.3826	10.272	0.358476	2	2			9.63306	17.8596								0.937799	0.971548						1.01044	0.72065	0.098369	0.039203
Common linnet	male	1M-2021	1	18	1	1	35.3547	0.119562	24.144	11.2106	0.317091	2	2			9.58677	23.8302								0.855148	0.987003						0.950345	1.01501	0.084772	0.04204
Common linnet	male	1M-2021	1	21	1	1	23.2857	0.095813	17.4422	5.84354	0.250949	2	2			4.89319	16.5485								0.837368	0.94876						0.944571	0.901249	0.161644	0.051671
Common linnet	male	1M-2021	1	65	1	1	32.0826	0.118353	22.0277	10.0549	0.313408	2	2			7.8033	18.846								0.776067	0.855563						0.591914	0.86162	0.058868	0.039115
Common linnet	male	1M-2021	1	74	1	1	24.1153	0.103692	15.9325	8.18279	0.339319	3	2			6.46878	5.97962	14.9061							0.790535	0.375309	0.93558					0.656032	0.634384	0.080172	0.039817
Common linnet	male	1M-2021	1	77	1	1	26.1176	0.105305	17.5878	8.52977	0.326591	2	2			7.92398	17.5878								0.928979	1						0.532594	0.598103	0.062439	0.034007
Common linnet	male	1M-2021	1	79	1	1	31.1008	0.11681	20.5964	10.5044	0.337753	2	2			8.28047	20.5964								0.788285	1						1.12064	1.00543	0.106683	0.048816
Common linnet	male	1M-2021	1	80	1	1	36.4488	0.12195	24.8998	11.549	0.316856	4	2		10.2433	4.38828	3.9292	21.7441						0.88694	0.37997	0.1578	0.873264					0.654586	0.704742	0.056679	0.028303
Common linnet	male	1M-2021	1	81	1	1	22.9208	0.103358	15.5669	7.35381	0.320836	3	2			6.95973	6.69524	13.9562							0.946412	0.430093	0.896527					0.701713	0.83596	0.095422	0.053701
Common linnet	male	1M-2021	1	82	1	1	21.6203	0.097061	14.5215	7.09881	0.328341	2	2			7.09881	14.5215								1	1						1.07659	0.826849	0.151657	0.05694
Common linnet	male	1M-2021	1	84	1	1	22.5236	0.101006	15.0934	7.43016	0.329884	3	2			7.43016	9.3147	15.0934							1	0.617138	1					1.05347	1.23702	0.141783	0.081958
Common linnet	male	1M-2021	1	85	1	1	23.6197	0.105769	16.2184	7.40134	0.313354	3	2			6.83393	6.42034	15.8675							0.923337	0.395868	0.978367					0.717724	0.744915	0.096972	0.04593
Common linnet	male	1M-2021	1	87	1	1	21.0002	0.10272	13.5981	7.40215	0.352479	2	2			6.79601	12.1859								0.918113	0.896149						1.03167	0.831418	0.139374	0.061142
Common linnet	male	1M-2021	1	90	1	1	26.1149	0.111846	17.8698	8.24514	0.315725	2	2			4.01137	17.8698								0.486514	1						0.580607	0.961352	0.070418	0.053798
Common linnet	male	1M-2021	1	92	1	1	27.983	0.104997	18.1413	9.84177	0.351705	3	2			9.35521	8.60252	18.1413							0.950562	0.474196	1					0.914922	0.652776	0.092963	0.035983
Common linnet	male	1M-2021	1	94	1	1	27.4073	0.10882	18.8121	8.59519	0.31361	3	2			7.63734	6.67282	17.2742							0.88856	0.354709	0.918248					0.939657	1.20671	0.109324	0.064146
Common linnet	male	1M-2021	1	96	1	1	26.0066	0.110262	16.8743	9.13232	0.351154	4	2			5.57875	1.61197	12.4294	15.5331						0.61088	0.095528	0.736587	0.92052				0.598103	0.73967	0.065493	0.043834
Common linnet	male	1M-2021	1	97	1	1	21.4748	0.0965	14.0301	7.44476	0.346674	4	2			7.44476	2.84336	8.3408	13.8082						1	0.202662	0.594495	0.984184				0.688086	0.665703	0.092426	0.047448
Common linnet	male	1M-2021	1	98	1	1	29.0197	0.116329	20.934	8.08577	0.27863	4	2			7.33089	2.13164	11.3077	20.3063						0.906641	0.101827	0.54016	0.970018				0.718309	0.789219	0.088836	0.0377
Common linnet	male	1M-2021	1	100	1	1	26.5578	0.108028	17.9158	8.64201	0.325403	3	2			8.1345	7.42504	17.3738							0.941274	0.41444	0.969748					0.900647	0.679159	0.104217	0.037908
Common linnet	male	1M-2021	1	101	1	1	24.6836	0.105359	16.6705	8.01309	0.324633	3	2			7.2001	8.63257	16.1898							0.898542	0.517837	0.971166					0.658553	0.771148	0.082185	0.046258
Common linnet	male	1M-2021	1	103	1	1	28.0937	0.10971	18.7922	9.3015	0.331089	3	2			8.54494	5.26726	17.4866							0.918664	0.28029	0.930527					0.71655	0.734531	0.077036	0.039087
Common linnet	male	1M-2021	1	105	1	1	26.8151	0.111064	18.2356	8.57953	0.319951	3	2			7.29183	14.3134	17.5837							0.84991	0.784916	0.964248					1.14442	1.02533	0.13339	0.056227
Common linnet	male	1M-2021	1	106	1	1	21.8329	0.09918	14.26	7.57297	0.34686	2	2			6.17157	13.9091								0.814947	0.975396						0.739812	0.769918	0.097691	0.053992
Common linnet	male	1M-2021	1	107	1	1	22.5362	0.10047	15.4015	7.13477	0.316591	3	2			6.70347	5.70399	15.0122							0.93955	0.370354	0.974727					0.595281	1.05127	0.083434	0.068258
Common linnet	male	1M-2021	1	108	1	1	26.6303	0.110737	17.1459	9.48436	0.356149	3	2			8.60199	9.2948	16.525							0.906965	0.542099	0.963788					0.910541	0.923392	0.096004	0.053855
Common linnet	male	1M-2021	1	109	1	1	30.6158	0.108728	20.2028	10.4129	0.340117	2	2			10.413	20.2028								1	1						1.05885	1.09143	0.101686	0.054024
Common linnet	male	1M-2021	1	110	1	1	32.0413	0.122619	22.5762	9.4651	0.295403	4	2			9.4651	10.4814	16.2104	21.9353						1	0.464266	0.718028	0.971612				0.835331	1.19092	0.088254	0.052751
Common linnet	male	1M-2023	1	1	1	1	37.1348	0.114398	25.3259	11.8089	0.318	2	2				3.0076	23.8855								0.118756	0.943124					0.9731	1.11045	0.082404	0.043847
Common linnet	male	1M-2023	1	11	1	1	31.0386	0.105373	20.9033	10.1352	0.326536	4	2			9.31771	1.94922	16.2034	18.9069						0.91934	0.093249	0.77516	0.904494				0.923392	0.441901	0.091107	0.02114
Common linnet	male	1M-2023	2	13	1	1	31.5262	0.108386	20.6909	10.8353	0.343691	4	2			10.5726	7.15664	14.4219	20.6909						0.975753	0.345883	0.697016	1				0.906836	0.745902	0.083693	0.03605
Common linnet	male	1M-2023	2	15	1	1	51.3364	0.122085	36.196	15.1404	0.294926	3	2			14.7043	26.6203	35.6238							0.971193	0.735449	0.984191					1.18383	1.43545	0.07819	0.039658
Common linnet	male	1M-2023	2	16	1	1	31.7711	0.110519	20.7094	11.0616	0.348167	4	2			9.89789	5.29737	13.2674	20.7094						0.894794	0.255795	0.640646	1				0.640901	0.921568	0.057939	0.0445
Common linnet	male	1M-2023	2	27	1	1	33.0368	0.108786	21.9342	11.1027	0.336069	4	2			10.5677	6.98097	15.2666	20.6457						0.951817	0.318269	0.696019	0.94126				0.921568	0.68778	0.083004	0.031357
Common linnet	male	1M-2023	2	28	1	1	44.8609	0.113176	30.5902	14.2707	0.318109	4	2		13.6726	7.7215	20.0116	29.6895						0.958088	0.541074	0.654184	0.970553					1.23362	1.40042	0.086444	0.04578
Common linnet	male	1M-2023	3	2	1	1	44.9465	0.110294	30.6124	14.334	0.318914	4	2			13.8979	6.03109	20.608	30.3095						0.969572	0.197014	0.67319	0.990105				0.923392	0.960477	0.064419	0.031375
Common linnet	male	1M-2023	3	3	1	1	31.5988	0.108832	20.3156	11.2832	0.357078	4	2			10.9351	5.19784	11.9332	20.3156						0.969145	0.255855	0.587389	1				1.09249	1.37556	0.096825	0.067709
Common linnet	male	1M-2023	3	4	1	1	37.6298	0.115774	25.5891	12.0407	0.319977	4	2			10.5761	2.27685	12.6256	25.1472						0.878366	0.088977	0.493399	0.982731				0.802286	0.788152	0.066631	0.0308
Common linnet	male	1M-2023	3	5	1	1	34.2731	0.108644	20.6891	13.584	0.396346	5	2		11.6626	6.42599	6.58215	15.5468	20.6891					0.858556	0.473055	0.318145	0.751448	1				0.882373	0.841855	0.064957	0.040691
Common linnet	male	1M-2023	3	6	1	1	46.1035	0.116819	29.7272	16.3764	0.355208	4	2		13.5688	4.59915	17.5335	28.4307						0.828562	0.280841	0.589813	0.956387					0.917447	0.84485	0.056023	0.02842
Common linnet	male	1M-2023	3	7	1	1	50.8296	0.119688	35.4354	15.3942	0.302859	4	2			15.119	9.78502	25.6554	34.838						0.982121	0.276137	0.724004	0.983141				1.56236	1.64246	0.10149	0.046351
Common linnet	male	1M-2023	3	8	1	1	35.5492	0.111405	24.4235	11.1256	0.312965	5	2		10.7386	3.53216	2.24658	12.3554	22.4197					0.965208	0.317479	0.091984	0.505883	0.917957				0.783868	0.661581	0.070456	0.027088
Common linnet	male	1M-2023	3	9	1	1	31.3851	0.111727	20.4901	10.8949	0.347137	4	2			8.37187	1.57396	8.77265	18.9613						0.76842	0.076815	0.42814	0.925386				0.615443	0.547401	0.056489	0.026715
Common linnet	male	1M-2023	5	18	1	1	51.4032	0.108466	43.2143	8.18886	0.159306	4	2			5.59786	17.3269	26.3467	41.6763						0.683595	0.400954	0.609676	0.96441				1.23779	1.18383	0.151155	0.027394
Common linnet	male	1M-2023	5	21	1	1	31.7212	0.112329	21.1214	10.5997	0.334153	4	2			9.77812	2.05293	8.85686	21.1214						0.922487	0.097196	0.419331	1				1.15066	1.05127	0.108555	0.049773
Common linnet	male	1M-2023	5	22	1	1	37.2413	0.11745	25.6165	11.6248	0.312148	3	2			9.29829	13.0382	24.226							0.799869	0.508977	0.94572					0.727045	0.701713	0.062543	0.027393
Common linnet	male	1M-2023	5	23	1	1	32.9779	0.110732	21.9371	11.0409	0.334796	4	2		10.1193	1.69784	4.1105	20.1579						0.916531	0.153778	0.187377	0.918898					0.698707	0.772511	0.063284	0.035215
Common linnet	male	1M-2023	5	25	1	1	38.6871	0.119653	26.4551	12.2321	0.316179	5	2		11.2872	5.14118	8.64686	18.4636	23.9933					0.922751	0.420303	0.326851	0.697922	0.906945				0.986843	1.16952	0.080677	0.044208
Common linnet	male	1M-2023	5	28	1	1	37.4193	0.118442	25.718	11.7013	0.312708	4	2			9.32657	2.99382	13.2875	24.3721						0.797053	0.11641	0.516661	0.947668				0.743642	0.682867	0.063552	0.026552
Common linnet	male	1M-2023	5	29	1	1	50.6954	0.114755	32.6313	18.0641	0.356325	4	2		16.769	5.44759	4.26601	30.0187						0.928308	0.301571	0.130733	0.919933					0.587453	0.932463	0.032521	0.028576
Common linnet	male	1M-2023	5	30	1	1	34.518	0.112135	22.459	12.059	0.349354	3	2		10.8443	2.13545	20.9328							0.899269	0.177084	0.932044						0.648733	0.591737	0.053797	0.026347
Common linnet	male	1M-2023	5	31	1	1	32.28	0.109306	19.4433	12.8367	0.397668	5	2		11.9909	7.60855	8.75344	12.3049	19.4433					0.934107	0.592717	0.450204	0.63286	1				0.934266	0.770875	0.072781	0.039647
Common linnet	male	1M-2023	5	32	1	1	32.8609	0.107917	22.4965	10.3645	0.315404	3	2			6.07832	9.67654	22.4965							0.586458	0.430136	1					0.986843	1.11197	0.095214	0.049429
Common linnet	male	1M-2023	5	33	1	1	43.3854	0.114853	24.9545	18.4309	0.424817	3	2			17.6912	7.20442	22.5937							0.959868	0.288702	0.905396					1.38197	1.17491	0.074981	0.047082
Common linnet	male	1M-2023	5	34	1	1	34.6807	0.110061	23.2183	11.4624	0.330512	4	2			10.4641	9.47517	20.0185	23.2183						0.912907	0.408091	0.862187	1				0.667912	0.638929	0.05827	0.027518
Common linnet	male	1M-2023	5	35	1	1	44.6108	0.11483	29.427	15.1838	0.340362	4	2			12.5625	3.2313	11.0343	29.427						0.827359	0.109807	0.374971	1				0.472285	0.572211	0.031104	0.019445
Common linnet	male	1M-2023	5	36	1	1	36.6203	0.112021	23.0165	13.6039	0.371484	3	2			12.5056	11.1014	21.6164							0.919269	0.482325	0.939169					0.830786	0.836842	0.06107	0.036358
Common linnet	male	1M-2023	5	37	1	1	48.2035	0.1182	31.8713	16.3322	0.338817	3	2			14.1081	12.0989	31.3174							0.863819	0.379618	0.982621					0.966265	1.0047	0.059163	0.031524
Common linnet	male	1M-2023	5	38	1	1	30.6694	0.105652	19.7447	10.9247	0.356208	5	2		10.6042	2.92349	4.47631	13.8197	19.7447					0.970667	0.267604	0.226709	0.699921	1				0.422425	0.598103	0.038667	0.030292
Common linnet	male	1M-2023	5	40	1	1	32.1	0.101746	20.2289	11.8711	0.369815	3	2			9.67426	5.84741	17.4076							0.814945	0.289062	0.860529					0.765945	0.518987	0.064522	0.025656
Common linnet	male	1M-2023	5	41	1	1	36.2224	0.106794	24.4512	11.7712	0.324969	4	2			10.5637	7.66823	17.3126	24.4512						0.897426	0.313614	0.708049	1				1.13297	0.923392	0.096249	0.037765
Common linnet	male	1M-2023	5	42	1	1	34.2503	0.111691	22.5369	11.7134	0.341993	4	2			10.6209	4.37558	14.7055	21.1109						0.906731	0.194151	0.652505	0.936726				1.06519	1.0331	0.090938	0.04584
Common linnet	male	1M-2023	5	43	1	1	31.205	0.102276	19.549	11.6561	0.373531	3	2			7.75595	8.43084	19.1387							0.6654	0.431267	0.979012					0.985563	0.743642	0.084554	0.03804
Common linnet	male	1M-2023	5	44	1	1	32.4626	0.1075	20.3401	12.1225	0.373431	3	2			10.0694	7.98282	19.0661							0.830638	0.392468	0.937368					1.14773	0.772511	0.094677	0.03798
Common linnet	male	1M-2023	5	45	1	1	33.4648	0.109799	22.0052	11.4596	0.342439	5	2		10.6148	3.1365	5.66888	15.8539	22.0052					0.926276	0.2737	0.257616	0.720461	1				1.14074	1.10094	0.099544	0.050031
Common linnet	male	1M-2023	5	55	1	1	35.3675	0.114387	24.1202	11.2473	0.318013	4	2			9.85598	6.12232	13.0671	22.6632						0.876294	0.253826	0.54175	0.939595				0.451325	0.609948	0.040127	0.025288
Common linnet	male	1M-2023	5	47	1	1	38.7473	0.12438	25.5656	13.1817	0.340197	3	2			10.7847	3.79305	25.1785							0.818158	0.148366	0.984859					1.24989	1.10475	0.09482	0.043213
Common linnet	male	1M-2023	5	48	1	1	39.4816	0.113717	26.7409	12.7406	0.322698	4	2			11.626	4.54181	13.3015	24.9999						0.912515	0.169845	0.49742	0.934891				0.841856	0.761537	0.066076	0.028478
Common linnet	male	1M-2023	5	49	1	1	45.1672	0.121794	30.707	14.4602	0.320149	4	2			7.91722	6.58395	13.7782	28.9422						0.547517	0.214412	0.448698	0.94253				0.929915	0.727623	0.064308	0.023696
Common linnet	male	1M-2023	5	51	1	1	35.7748	0.112855	23.793	11.9818	0.334923	3	2			9.76768	7.26313	21.417							0.815209	0.305263	0.900138					0.506677	0.533384	0.042287	0.022418
Common linnet	male	1M-2023	5	52	1	1	33.6657	0.109188	21.9534	11.7123	0.3479	3	2			9.46675	3.9259	19.412							0.808275	0.178829	0.884237					0.603706	1.09211	0.051545	0.049747
Common linnet	male	1M-2023	5	53	1	1	45.1519	0.111083	28.9596	16.1922	0.358617	3	2			10.6937	6.67172	25.7471							0.660419	0.23038	0.889068					0.587453	0.870851	0.03628	0.030071
Common linnet	male	1M-2023	5	54	1	1	31.5346	0.103268	20.456	11.0785	0.351314	3	2			9.99455	9.33798	20.456							0.902154	0.456491	1					1.01211	1.07815	0.091357	0.052706
Common linnet	male	1M-2023	5	55	1	1	35.3675	0.114387	24.1202	11.2473	0.318013	4	2			9.85598	6.12232	13.0671	22.6632						0.876294	0.253826	0.54175	0.939595				0.451325	0.609948	0.040127	0.025288
Common linnet	male	1M-2023	5	56	1	1	38.5209	0.111922	25.3224	13.1986	0.342634	4	2		11.9615	3.40058	4.51079	24.0498						0.906276	0.257648	0.178135	0.949745					0.727623	0.825194	0.055129	0.032588
Common linnet	male	1M-2023	5	59	1	1	31.5617	0.104492	21.1691	10.3926	0.329279	4	2			7.72643	4.30683	11.3784	20.8553						0.743453	0.203449	0.537502	0.985176				0.856722	0.934266	0.082436	0.044133
Common linnet	male	3M-2022	6	17	1	1	33.2764	0.11112	23.3033	9.97305	0.299704	3	2			9.14449	7.61325	22.2587							0.91692	0.326703	0.955171					0.819083	0.606922	0.08213	0.026044
Common linnet	male	3M-2022	6	18	1	1	35.2664	0.122197	21.1832	14.0833	0.399339	4	2			13.5483	4.01146	15.6987	21.1832						0.962015	0.18937	0.741092	1				1.25526	1.02902	0.089132	0.048577
Common linnet	male	3M-2022	1	4	1	1	43.5143	0.11096	28.5436	14.9707	0.344042	4	2			14.0936	3.72146	18.1436	28.5436						0.941412	0.130378	0.635647	1				1.46102	1.17813	0.097592	0.041275
Common linnet	male	3M-2022	1	7	1	1	36.6958	0.113443	24.6706	12.0252	0.327701	3	2			10.8147	11.2466	23.0448							0.899333	0.455869	0.934103					1.19515	1.2877	0.099387	0.052196
Common linnet	male	3M-2022	1	8	1	1	37.1097	0.109448	24.274	12.8357	0.345886	4	2			10.6932	9.42404	16.1546	23.1451						0.833082	0.388237	0.66551	0.953494				1.17562	1.31198	0.09159	0.054049
Common linnet	male	3M-2022	1	11	1	1	45.6152	0.114368	29.7085	15.9067	0.348714	4	2		15.4416	8.2983	11.2988	29.3415						0.970761	0.521687	0.380324	0.987647					1.07971	1.30909	0.067878	0.044065
Common linnet	male	3M-2022	1	12	1	1	49.7323	0.119832	32.4613	17.271	0.34728	3	2			13.1079	15.5244	30.875							0.758955	0.478242	0.951134					1.08818	1.05279	0.063006	0.032432
Common linnet	male	3M-2022	1	14	1	1	61.1038	0.134325	42.0617	19.0421	0.311635	3	2			17.8354	26.8049	40.6613							0.936629	0.637277	0.966706					1.10285	1.33582	0.057916	0.031759
Common linnet	male	3M-2022	1	15	1	1	51.823	0.11719	35.4514	16.3716	0.315914	3	2			13.8314	6.2621	33.8729							0.844842	0.176639	0.955476					1.10094	1.25961	0.067247	0.035531
Common linnet	male	3M-2022	1	16	1	1	45.5032	0.113047	29.5312	15.9721	0.35101	5	2		14.5229	7.25109	7.70251	21.5432	29.5312					0.90927	0.453985	0.260827	0.729507	1				1.29649	1.13778	0.081173	0.038528
Common linnet	male	3M-2022	1	19	1	1	43.9079	0.116671	30.5064	13.4015	0.305218	4	2		13.0232	5.18437	13.7221	30.5064						0.971774	0.386851	0.44981	1					0.928846	1.0282	0.069309	0.033704
Common linnet	male	3M-2022	1	24	1	1	35.8413	0.108345	23.7498	12.0914	0.337361	4	2		11.0718	6.08655	16.4587	23.7498						0.91567	0.503376	0.693004	1					0.896097	0.748718	0.07411	0.031525
Common linnet	male	3M-2022	1	27	1	1	30.7936	0.107167	24.7906	6.00295	0.194942	3	2			4.55125	7.07419	23.5417							0.75817	0.285357	0.949623					0.906371	0.959161	0.150988	0.038691
Common linnet	male	3M-2022	1	28	1	1	40.4471	0.124289	26.9834	13.4636	0.33287	4	2		13.1048	4.02105	14.2832	26.9834						0.973346	0.29866	0.529332	1					1.32642	1.13482	0.098519	0.042056
Common linnet	male	3M-2022	1	29	1	1	34.3897	0.107947	25.6435	8.7462	0.254326	5	2			5.785	10.9988	16.007	20.8762	25.6435					0.66143	0.42891	0.62421	0.814093	1			1.05257	0.743642	0.120346	0.028999
Common linnet	male	3M-2022	1	30	1	1	41.1873	0.12069	27.78	13.4072	0.325519	4	2			11.8664	14.1995	21.6527	27.78						0.885077	0.511142	0.779434	1				1.11885	1.26877	0.083452	0.045672
Common linnet	male	3M-2022	1	31	1	1	46.0343	0.124561	30.6	15.4343	0.335279	5	2		14.079	4.48635	13.3544	23.4704	30.1894					0.912185	0.290674	0.436418	0.767006	0.986583				1.01967	1.32934	0.066065	0.043443
Common linnet	male	3M-2022	1	32	1	1	53.8865	0.128056	37.7276	16.1589	0.299869	3	2			14.0044	19.8418	37.7276							0.866667	0.525922	1					1.05257	1.19497	0.065139	0.031674
Common linnet	male	3M-2022	1	33	1	1	44.0569	0.116151	27.8861	16.1709	0.367044	3	2			10.6369	17.7837	27.5815							0.65778	0.637727	0.989076					1.1078	1.1423	0.068506	0.040963
Common linnet	male	3M-2022	1	35	1	1	39.7612	0.124983	27.7414	12.0199	0.302302	4	2		11.105	4.06171	17.8077	27.7414						0.923883	0.337916	0.64192	1					0.992372	1.37617	0.082561	0.049607
Common linnet	male	3M-2022	2	1	1	1	38.9107	0.113738	25.4096	13.5011	0.346976	4	2		12.9172	5.35834	18.2796	25.4096						0.956755	0.396882	0.719397	1					1.09057	1.34062	0.080776	0.05276
Common linnet	male	3M-2022	2	3	1	1	34.2395	0.130575	21.8189	12.4207	0.362758	4	2		11.5536	1.69858	8.25603	20.5338						0.930189	0.136754	0.37839	0.941102					1.00092	1.24694	0.080585	0.057149
Common linnet	male	3M-2022	2	4	1	1	39.9542	0.104946	31.0602	8.89403	0.222606	4	2			8.40168	5.94287	12.5643	29.5216						0.944642	0.191334	0.404513	0.950464				1.30555	1.1018	0.14679	0.035473
Common linnet	male	3M-2022	2	5	1	1	55.5667	0.145915	41.2564	14.3102	0.257533	5	2			14.3102	7.06727	19.1997	35.0744	39.9108					1	0.171301	0.465376	0.850157	0.967384			1.03167	0.76992	0.072093	0.018662
Common linnet	male	3M-2022	2	8	1	1	41.1207	0.116429	27.6138	13.5068	0.328468	4	2		12.5524	3.4636	13.8634	27.6138						0.929337	0.256433	0.502045	1					0.817636	0.966265	0.060535	0.034992
Common linnet	male	3M-2022	2	9	1	1	32.5247	0.117365	21.5089	11.0158	0.33869	3	2			10.5292	6.27583	20.5271							0.955831	0.291779	0.954353					0.880105	0.743642	0.079895	0.034574
Common linnet	male	3M-2022	2	10	1	1	39.9733	0.112422	27.4534	12.5199	0.313207	3	2			10.8553	13.2562	26.9221							0.86704	0.482862	0.98065					0.914922	1.49744	0.073077	0.054545
Common linnet	male	3M-2022	2	11	1	1	36.5602	0.111984	24.7215	11.8388	0.323815	3	2			8.30716	10.3535	24.2777							0.701692	0.418806	0.982048					1.16772	1.35117	0.098635	0.054656
Common linnet	male	3M-2022	2	14	1	1	38.6638	0.122427	25.6112	13.0526	0.337591	4	2		12.1588	7.11614	8.16527	25.0763						0.931527	0.545191	0.318816	0.979113					1.37923	1.32856	0.105667	0.051874
Common linnet	male	3M-2022	2	18	1	1	37.3042	0.127285	24.8752	12.429	0.333179	3	2			11.3701	8.91812	23.6684							0.914807	0.358515	0.951486					0.958392	1.01501	0.07711	0.040804
Common linnet	male	3M-2022	5	16	1	1	36.605	0.124628	23.4924	13.1126	0.358219	4	2			9.8516	2.64242	15.2798	22.0779						0.751307	0.11248	0.650414	0.93979				0.845845	1.19937	0.064506	0.051053
Common linnet	male	3M-2022	5	17	1	1	39.158	0.113341	25.496	13.662	0.348893	3	2			13.2548	13.0279	24.101							0.970195	0.510977	0.945286					1.13482	1.16375	0.083064	0.045644
Eurasian bullfinch	male	1M-2023	2	15	1	1	25.5065	0.111118	16.5394	8.96715	0.351563	4	2		8.65333	6.23503	12.1372	16.5394						0.965004	0.695319	0.733834	1					0.870367	1.18862	0.0970617	0.0718658
Eurasian bullfinch	male	1M-2023	2	16	1	1	29.2339	0.123602	18.8288	10.4051	0.355926	3	2			10.4051	3.8606	17.1072							1	0.205037	0.908566					1.10951	2.09341	0.106631	0.111181
Eurasian bullfinch	male	1M-2023	2	17	1	1	31.7566	0.114774	21.5085	10.2482	0.322709	3	2			8.88234	7.25749	20.5219							0.866726	0.337424	0.954128					0.870367	1.54536	0.0849292	0.0718489
Eurasian bullfinch	male	1M-2023	2	18	1	1	25.4718	0.114376	16.9044	8.56738	0.336348	3	2			7.69267	9.28031	16.9044							0.897902	0.548988	1					0.580607	1.40477	0.0677695	0.0831011
Eurasian bullfinch	male	1M-2023	2	19	1	1	19.1357	0.102998	11.8732	7.26245	0.379524	2	2			6.34752	11.8732								0.87402	1						0.880105	1.30555	0.121186	0.109958
Eurasian bullfinch	male	1M-2023	2	21	1	1	24.4014	0.116452	14.7712	9.6302	0.394658	3	2		9.6302	2.75702	8.52773							1	0.286289	0.577322						0.88118	1.24618	0.0915018	0.0843654
Eurasian bullfinch	male	1M-2023	2	22	1	1	26.0321	0.119957	15.7472	10.2849	0.395085	3	2			9.4178	10.8596	15.7472							0.915692	0.689621	1					1.05167	1.15877	0.102254	0.0735855
Eurasian bullfinch	male	1M-2023	2	23	1	1	23.0394	0.111403	14.4126	8.62682	0.374438	2	2			8.62682	6.99611								1	0.485416						1.0243	1.03525	0.118734	0.0718295
Eurasian bullfinch	male	1M-2023	2	24	1	1	24.4672	0.12323	14.6897	9.77747	0.399615	3	2			9.20508	4.35166	14.6897							0.941458	0.296238	1					1.10094	1.08097	0.112599	0.073587
Eurasian bullfinch	male	1M-2023	2	25	1	1	26.3689	0.120513	18.393	7.97598	0.302476	2	2			7.23489	15.9006								0.907085	0.864494						2.31262	2.50183	0.289948	0.136021
Eurasian bullfinch	male	1M-2023	2	26	1	1	23.6814	0.114159	14.904	8.77746	0.370647	3	2			8.77746	10.1931	14.904							1	0.683917	1					1.58827	1.58827	0.180949	0.106567
Eurasian bullfinch	male	1M-2023	2	27	1	1	22.1527	0.117513	14.0041	8.14858	0.367837	4	2		8.14858	2.69254	3.51088	12.7331						1	0.330431	0.250703	0.90924					0.918021	1.44662	0.11266	0.1033
Eurasian bullfinch	male	1M-2023	2	28	1	1	23.4728	0.116149	14.7555	8.71729	0.371378	2	2			8.71729	14.7555								1	1						1.37617	1.11206	0.157867	0.0753658
Eurasian bullfinch	male	1M-2023	2	29	1	1	22.5033	0.107177	13.7258	8.7775	0.390054	4	2		8.7775	5.12965	6.15102	13.7258						1	0.584409	0.448135	1					1.49744	1.09835	0.170599	0.0800211
Eurasian bullfinch	male	1M-2023	2	30	1	1	25.934	0.125582	16.2035	9.73047	0.375201	3	2			8.93633	5.41436	15.5392							0.918386	0.334147	0.959004					1.1078	1.65427	0.113848	0.102093
Eurasian bullfinch	male	1M-2023	2	32	1	1	25.708	0.120922	16.8019	8.90611	0.346433	3	2			7.38359	5.76251	15.4141							0.829047	0.342967	0.917401					1.11885	1.64881	0.125628	0.0981324
Eurasian bullfinch	male	1M-2023	2	33	1	1	25.254	0.115894	16.1452	9.10878	0.360686	2	2			8.2276	9.6473								0.90326	0.597532						1.07482	1.65713	0.117999	0.102639
Eurasian bullfinch	male	1M-2023	2	34	1	1	25.2753	0.116652	16.107	9.16821	0.362735	2	2			9.16821	16.107								1	1						1.26203	2.0094	0.137653	0.124753
Eurasian bullfinch	male	1M-2023	2	36	1	1	23.0773	0.115611	15.0538	8.02351	0.347679	3	2			6.88869	4.29415	15.0538							0.858563	0.285253	1					1.01501	1.87584	0.126505	0.124609
Eurasian bullfinch	male	1M-2023	2	37	1	1	26.0956	0.109086	17.1642	8.93136	0.342255	3	2			7.82357	5.38686	16.1045							0.875966	0.313842	0.938259					0.870367	1.15631	0.0974507	0.0673675
Eurasian bullfinch	male	1M-2023	2	38	1	1	33.7847	0.102804	21.889	11.8957	0.352103	2	2			10.2209	19.5503								0.859214	0.893157						1.62947	1.12896	0.13698	0.0515768
Eurasian bullfinch	male	1M-2023	2	39	1	1	31.6709	0.127079	20.3644	11.3065	0.357	3	2			10.6911	5.44103	19.9357							0.945567	0.267184	0.978953					1.53059	1.52003	0.135372	0.0746418
Eurasian bullfinch	male	1M-2023	2	40	1	1	27.8503	0.116757	17.6182	10.2321	0.367395	4	2		10.2321	4.07454	10.4855	17.6182						1	0.398213	0.59515	1					0.923164	1.65884	0.090223	0.094155
Eurasian bullfinch	male	1M-2023	2	43	1	1	26.9642	0.112697	16.9014	10.0628	0.373192	3	2			10.0628	7.4114	14.361							1	0.438508	0.849694					1.23532	1.18383	0.122761	0.0700432
Eurasian bullfinch	male	1M-2023	2	45	1	1	22.0653	0.109877	13.7799	8.28539	0.375494	3	2			8.28539	2.82894	13.7799							1	0.205294	1					1.34062	1.47706	0.161805	0.10719
Eurasian bullfinch	male	1M-2023	2	46	1	1	21.99	0.113817	14.2499	7.74013	0.351983	3	2			7.43241	4.61036	13.5688							0.960243	0.323536	0.952199					0.821103	0.925213	0.106084	0.0649276
Eurasian bullfinch	male	1M-2023	2	47	1	1	22.4457	0.106265	14.14	8.30572	0.370036	3	2			8.30572	2.017	14.14							1	0.142645	1					1.16121	1.00187	0.139809	0.0708534
Eurasian bullfinch	male	1M-2023	2	51	1	1	24.364	0.11792	15.8248	8.53917	0.350483	2	2			7.83075	15.8248								0.917038	1						1.34344	1.36304	0.157327	0.0861328
Eurasian bullfinch	male	1M-2023	2	53	1	1	22.2885	0.109416	14.3678	7.92077	0.355374	3	2			7.92077	3.09581	14.3678							1	0.21547	1					1.25961	1.77616	0.159027	0.123621
Eurasian bullfinch	male	1M-2023	2	6	1	1	27.4178	0.114993	17.3091	10.1087	0.368691	4	2		10.1087	4.62464	9.07895	15.3844						1	0.457491	0.524519	0.888804					1.48218	1.61546	0.146624	0.0933304
Eurasian bullfinch	male	1M-2023	2	7	1	1	26.4035	0.120944	16.3311	10.0724	0.38148	3	2		9.6778	5.63801	14.0282							0.960823	0.559748	0.858983						1.20217	1.1059	0.119353	0.0677172
Eurasian bullfinch	male	1M-2023	3	11	1	1	38.7914	0.119107	24.712	14.0794	0.362952	4	2		13.1951	5.97072	14.4712	21.3875						0.937194	0.424075	0.585592	0.865472					1.25291	1.0331	0.088989	0.041805
Eurasian bullfinch	male	1M-2023	3	12	1	1	27.0524	0.120711	17.2404	9.81208	0.362706	3	2			8.65268	2.80015	15.3741							0.881839	0.162419	0.891749					1.3187	1.42477	0.134396	0.082642
Eurasian bullfinch	male	1M-2023	3	17	1	1	25.2625	0.115413	16.2263	9.03611	0.357689	3	2			8.3178	5.69357	15.8492							0.920507	0.350885	0.976757					1.38562	1.47393	0.153342	0.090835
Eurasian bullfinch	male	1M-2023	3	19	1	1	27.6231	0.113083	16.838	10.7851	0.390437	3	2			9.39824	8.41237	15.2216							0.871412	0.499606	0.904004					0.94724	1.27786	0.087829	0.075891
Eurasian bullfinch	male	1M-2023	3	20	1	1	23.2395	0.108364	14.7951	8.4444	0.363364	1	2			3.83494									0.45414							0.884279	1.53651	0.104718	0.103852
Eurasian bullfinch	male	1M-2023	3	21	1	1	24.5208	0.110267	15.4417	9.07905	0.370259	3	2			9.07905	7.91242	15.4417							1	0.512405	1					1.13297	1.0004	0.124789	0.064785
Eurasian bullfinch	male	1M-2023	3	22	1	1	27.1238	0.113704	15.6381	11.4857	0.423455	2	2			10.3428	5.8783								0.90049	0.375896						1.16194	1.22712	0.101164	0.07847
Eurasian bullfinch	male	1M-2023	3	23	1	1	38.0521	0.109422	22.7448	15.3073	0.402273	5	2		15.3073	6.35652	11.9725	16.6592	22.7448					1	0.41526	0.526385	0.73244	1				1.97283	1.92663	0.128882	0.084706
Eurasian bullfinch	male	1M-2023	3	24	1	1	26.5104	0.110039	16.1498	10.3605	0.39081	2	2			9.01434	12.0266								0.870066	0.74469						0.937414	1.33645	0.090479	0.082753
Eurasian bullfinch	male	1M-2023	3	25	1	1	25.2126	0.108345	15.607	9.60565	0.380986	3	2			7.22594	5.24921	15.3212							0.75226	0.336338	0.981692					0.985136	1.1895	0.102558	0.076216
Eurasian bullfinch	male	1M-2023	3	26	1	1	23.9282	0.105844	16.0937	7.83454	0.327419	3	2			6.73973	5.97421	14.7352							0.860259	0.371215	0.91559					0.56032	0.558062	0.071519	0.034676
Eurasian bullfinch	male	1M-2023	3	28	1	1	24.2213	0.109364	15.7409	8.48038	0.350121	4	2		8.48038	1.70585	10.3084	15.2822						1	0.201153	0.654881	0.970858					0.541993	0.865519	0.063911	0.054985
Eurasian bullfinch	male	1M-2023	3	30	1	1	23.3871	0.111336	14.6734	8.71378	0.372589	4	2		7.87043	3.84017	4.69386	14.6734						0.903216	0.440701	0.31989	1					0.586737	0.560319	0.067334	0.038186
Eurasian bullfinch	male	1M-2023	3	31	1	1	25.3825	0.113054	16.5716	8.81091	0.347126	3	2			8.56282	6.86221	15.608							0.971843	0.414096	0.941854					0.901629	0.695273	0.102331	0.041956
Eurasian bullfinch	male	1M-2023	3	32	1	1	25.176	0.10729	15.7213	9.45462	0.375542	3	2			9.45462	9.99855	15.4539							1	0.635986	0.982986					0.928392	1.41299	0.098195	0.089877
Eurasian bullfinch	male	1M-2023	3	33	1	1	25.5463	0.109192	16.5396	9.00665	0.352562	3	2			8.57813	5.89134	15.6978							0.952422	0.356196	0.949101					1.3107	1.3546	0.145526	0.0819
Eurasian bullfinch	male	1M-2023	3	34	1	1	33.8328	0.127518	21.5164	12.3164	0.364037	3	2			11.6391	10.0887	20.2934							0.945008	0.468884	0.94316					1.37219	1.49124	0.111412	0.069307
Eurasian bullfinch	male	1M-2023	3	36	1	1	27.7785	0.111685	18.0126	9.76589	0.351563	3	2			9.30717	10.2058	18.0126							0.953028	0.56659	1					0.964412	1.18418	0.098753	0.065742
Eurasian bullfinch	male	1M-2023	3	39	1	1	38.3022	0.115235	22.3853	15.9169	0.415561	5	2		15.5454	5.77293	0.957844	14.4072	22.3853					0.976658	0.362692	0.042789	0.6436	1				1.57256	2.24434	0.098798	0.10026
Eurasian bullfinch	male	1M-2023	3	40	1	1	45.4749	0.122879	29.928	15.5468	0.341877	4	2		15.0666	6.75914	10.9482	29.5377						0.96911	0.43476	0.365817	0.986958					1.29259	1.52031	0.083142	0.050799
Eurasian bullfinch	male	1M-2023	3	44	1	1	25.8097	0.11396	16.0216	9.78817	0.379244	3	2			8.48249	12.165	16.0215							0.866607	0.759287	0.999999					1.07659	1.45177	0.109988	0.0906138
Eurasian bullfinch	male	1M-2023	3	47	1	1	26.5324	0.115652	17.4934	9.03904	0.340679	3	2			7.28265	7.18886	17.4934							0.805689	0.410947	1					0.620889	0.679779	0.0686898	0.0388591
Eurasian bullfinch	male	1M-2023	3	48	1	1	26.8681	0.119018	17.8381	9.02997	0.336086	3	2			7.7784	6.75651	17.3703							0.861399	0.378769	0.973775					1.19621	1.08902	0.132471	0.0610504
Eurasian bullfinch	male	1M-2023	3	49	1	1	27.7431	0.110104	18.8111	8.93199	0.321954	3	2			8.59419	11.8022	18.5282							0.962181	0.627409	0.984963					0.675937	0.819083	0.075676	0.0435426
Eurasian bullfinch	male	1M-2023	3	52	1	1	33.0559	0.122473	21.0542	12.0017	0.363073	5	2	12.0017	7.93675	3.58193	2.50457	17.8293					1	0.661302	0.298452	0.118958	0.846828					1.41183	1.41183	0.117636	0.0670572
Eurasian bullfinch	male	1M-2023	3	55	1	1	26.1628	0.107886	15.8526	10.3102	0.394077	4	2		8.72992	4.32252	8.69543	15.8526						0.84673	0.419249	0.548517	1					1.32887	1.45698	0.12889	0.091908
Eurasian bullfinch	male	1M-2023	3	61	1	1	26.327	0.115166	16.7521	9.57489	0.363691	4	2		9.57489	5.29114	7.22386	15.0746						1	0.552606	0.431222	0.899867					1.3107	1.1895	0.136889	0.0710063
Eurasian bullfinch	male	2M-2023	1	1	1	1	20.6543	0.108124	12.0677	8.58663	0.415731	3	2			8.17123	4.31326	11.7593							0.951623	0.357422	0.974444					1.93782	1.34827	0.225679	0.111726
Eurasian bullfinch	male	2M-2023	1	10	1	1	29.88	0.11494	18.7924	11.0876	0.371072	3	2			10.5646	8.91317	18.4799							0.952828	0.474297	0.983372					1.89914	1.8786	0.171285	0.099966
Eurasian bullfinch	male	2M-2023	1	2	1	1	31.3094	0.126793	20.1134	11.1959	0.35759	3	2			10.7887	3.99978	19.5182							0.963629	0.198861	0.970403					1.59594	1.84457	0.142546	0.091708
Eurasian bullfinch	male	2M-2023	1	6	1	1	21.6187	0.111451	13.2518	8.36693	0.387023	3	2			7.79952	3.32207	12.3296							0.932184	0.250689	0.930414					1.15631	1.28876	0.1382	0.097252
Eurasian bullfinch	male	2M-2023	1	9	1	1	22.4185	0.10887	13.1276	9.29082	0.414427	1	2				13.1276									1						1.17096	1.40223	0.126034	0.106815
Eurasian bullfinch	male	2M-2023	2	10	1	1	17.8316	0.101642	10.8357	6.99586	0.39233	3	2			6.13865	1.90907	10.3919							0.877469	0.176183	0.959042					0.98182	1.09143	0.140343	0.100726
Eurasian bullfinch	male	2M-2023	2	13	1	1	29.7929	0.116304	19.267	10.5259	0.353303	2	2			10.2301	18.5211								0.971891	0.961286						1.47962	1.15903	0.140569	0.060157
Eurasian bullfinch	male	2M-2023	2	14	1	1	29.9506	0.112324	19.8171	10.1335	0.33834	2	2			8.80905	19.0279								0.869302	0.960175						1.19374	1.77923	0.117802	0.089783
Eurasian bullfinch	male	2M-2023	2	15	1	1	26.7957	0.103217	16.8021	9.99356	0.372954	2	2			8.88405	15.9892								0.888978	0.951614						1.35956	1.16772	0.136043	0.0694983
Eurasian bullfinch	male	2M-2023	2	2	1	1	27.9058	0.117788	17.7819	10.1239	0.362787	2	2			8.35245	11.6962								0.825026	0.657761						1.56397	1.53299	0.154484	0.086211
Eurasian bullfinch	male	2M-2023	2	23	1	1	23.2965	0.097767	14.1018	9.1947	0.394681	2	2			7.96211	11.8809								0.865945	0.84251						1.07502	1.4887	0.116917	0.105568
Eurasian bullfinch	male	2M-2023	2	7	1	1	30.6168	0.116149	19.052	11.5648	0.377728	3	2			10.1963	3.84516	18.2708							0.881667	0.201824	0.958997					1.70655	1.64937	0.147564	0.086572
Eurasian bullfinch	male	2M-2023	2	9	1	1	22.9662	0.108197	14.3605	8.60567	0.37471	3	2			8.60567	2.87285	14.3605							1	0.200052	1					1.17177	1.28876	0.136162	0.0897432
Eurasian bullfinch	male	2M-2017	3	1	1	1	14.7147	0.111443	9.03605	5.67864	0.385916	3	2			5.09074	2.29639	8.4897							0.896472	0.254137	0.939537					0.769304	0.634384	0.135473	0.070206
Eurasian bullfinch	male	2M-2017	3	3	1	1	14.4168	0.114607	8.78157	5.63524	0.39088	3	2			5.63524	3.09726	8.14337							1	0.3527	0.927325					0.865519	0.863892	0.15359	0.098376
Eurasian bullfinch	male	2M-2017	3	4	1	1	16.8294	0.109362	11.2244	5.60503	0.33305	3	2			4.88849	4.32208	9.82876							0.87216	0.385062	0.875663					0.785477	0.816993	0.140138	0.072787
Eurasian bullfinch	male	2M-2017	3	6	1	1	17.5755	0.128505	10.7536	6.82184	0.388146	4	2			5.83785	3.33575	5.62042	10.3542						0.855759	0.310198	0.522654	0.962855				1.15836	0.776654	0.169801	0.072223
Eurasian bullfinch	male	2M-2017	3	9	1	1	18.7309	0.115117	12.2767	6.45424	0.344577	3	2			5.54869	9.08008	11.8492							0.859696	0.73962	0.965178					0.846374	0.723309	0.131134	0.058917
Eurasian bullfinch	male	2M-2017	3	12	1	1	14.1085	0.11378	8.50518	5.6033	0.397158	3	2			4.92198	2.62108	8.15432							0.878409	0.308174	0.958748					0.851115	0.550899	0.151895	0.064772
Eurasian bullfinch	male	2M-2017	3	13	1	1	16.2159	0.118758	9.88936	6.32652	0.390143	3	2			5.6193	3.31029	9.38725							0.888213	0.334732	0.949228					0.728826	0.557307	0.115202	0.056354
Eurasian bullfinch	male	2M-2017	3	14	1	1	14.8227	0.110639	8.91385	5.90882	0.398634	3	2			5.15349	2.27497	8.39481							0.872169	0.255218	0.941772					0.712759	0.612744	0.120626	0.068741
Eurasian bullfinch	male	2M-2017	3	16	1	1	16.1786	0.106155	10.2747	5.90385	0.364917	3	2			5.35856	5.16446	9.79753							0.907639	0.502636	0.953554					0.459011	0.614288	0.077748	0.059786
Eurasian bullfinch	male	2M-2017	3	19	1	1	13.9934	0.107486	8.64739	5.34604	0.38204	2	2			4.7306	8.15648								0.884879	0.94323						0.855554	1.20897	0.160035	0.139808
Eurasian bullfinch	male	2M-2017	3	25	1	1	15.2055	0.109828	9.32467	5.88085	0.386757	2	2			5.33687	8.62229								0.9075	0.924675						0.851115	0.930317	0.144727	0.099769
Eurasian bullfinch	male	2M-2017	3	28	1	1	14.3653	0.108655	8.28206	6.08327	0.423469	2	2			4.07684	8.28206								0.670173	1						0.911292	0.723309	0.149803	0.087334
Eurasian bullfinch	male	2M-2017	3	30	1	1	14.3091	0.101098	8.70761	5.60146	0.391462	2	2			4.73109	7.11161								0.844618	0.816712						0.558062	0.884279	0.099628	0.101552
Eurasian bullfinch	male	2M-2017	3	32	1	1	14.1485	0.110146	8.80308	5.34544	0.377809	4	2		4.67337	3.08798	7.20429	8.49536						0.874272	0.577685	0.818383	0.965044					0.46719	0.902373	0.0874	0.102507
Eurasian bullfinch	male	2M-2017	3	33	1	1	13.9893	0.107523	8.82916	5.16013	0.368862	3	2			3.74156	2.96529	8.2993							0.725092	0.335852	0.939987					0.477216	0.428606	0.092482	0.048544
Eurasian bullfinch	male	2M-2023	3	15	1	1	20.6105	0.100921	12.9122	7.69825	0.373512	2	2			6.18516	11.2018								0.80345	0.867532						1.32856	1.14479	0.172579	0.088659
Eurasian bullfinch	male	2M-2023	3	16	1	1	22.9472	0.10269	14.2027	8.74449	0.38107	2	2			8.74449	13.7215								1	0.966117						1.12468	1.44599	0.128616	0.101811
Eurasian bullfinch	male	2M-2023	3	18	1	1	22.226	0.106749	13.1775	9.04852	0.407114	2	2			8.62016	9.53128								0.952659	0.723299						1.11045	1.3187	0.122722	0.100072
Eurasian bullfinch	male	2M-2023	3	19	1	1	21.3283	0.10631	13.3521	7.9762	0.373973	2	2			7.9762	12.7718								1	0.956542						1.22712	1.40012	0.153847	0.104862
Eurasian bullfinch	male	2M-2023	3	20	1	1	21.3495	0.101773	13.5608	7.78869	0.364819	3	2			7.7887	2.66975	12.8128							1	0.196872	0.944841					1.01335	1.43545	0.130106	0.105853
Eurasian bullfinch	male	2M-2023	3	21	1	1	21.4993	0.104557	13.1284	8.37097	0.389359	3	2			7.04965	5.11871	13.1284							0.842154	0.389897	1					1.31294	1.55757	0.156845	0.118642
Eurasian bullfinch	male	2M-2023	3	30	1	1	19.9408	0.095785	11.3988	8.54204	0.428369	2	2			7.87982	10.5051								0.922476	0.921593						1.19603	0.865519	0.140017	0.075931
Eurasian bullfinch	male	2M-2023	3	31	1	1	22.1253	0.104094	13.7607	8.36463	0.378057	3	2			7.48752	5.3053	13.7607							0.89514	0.385541	1					1.21228	1.31198	0.14493	0.095343
Eurasian bullfinch	male	2M-2023	3	4	1	1	23.8246	0.113776	14.172	9.65257	0.405151	2	2			7.03676	14.172								0.729004	1						1.167	0.781179	0.1209	0.055121
Eurasian bullfinch	male	2M-2023	5	10	1	1	27.3513	0.090514	19.0318	8.31955	0.304174	3	2			7.23922	7.89582	18.3104							0.870145	0.414876	0.962094					1.93536	2.84784	0.232628	0.149636
Eurasian bullfinch	male	2M-2023	5	25	1	1	19.0444	0.108855	11.9355	7.10892	0.373281	3	2			6.3813	4.71088	11.9355							0.897646	0.394694	1					1.27339	1.47392	0.179125	0.123491
Eurasian bullfinch	male	2M-2023	5	26	1	1	20.0171	0.107825	13.682	6.3351	0.316484	2	2				7.6129	13.2636								0.556416	0.969418					1.84633	1.28443	0.291444	0.093877
Eurasian bullfinch	male	2M-2023	5	27	1	1	23.4797	0.108374	15.4859	7.99379	0.340455	2	2			7.99379	15.0546								1	0.972149						0.990249	1.59778	0.123877	0.103176
Eurasian bullfinch	male	2M-2023	5	30	1	1	28.1108	0.121124	16.9239	11.1869	0.397958	3	2			9.32787	7.88548	14.0343							0.833819	0.465938	0.829258					2.47052	0.911002	0.22084	0.053829
Eurasian bullfinch	male	2M-2023	6	17	1	1	23.0435	0.113645	13.6478	9.3957	0.407737	2	2			7.15728	13.2437								0.761761	0.970391						1.07971	1.22437	0.114915	0.089712
Eurasian bullfinch	male	2M-2023	6	20	1	1	22.6181	0.0988413	13.7898	8.82837	0.390323	2	2			7.65022	12.1547								0.866549	0.881429						1.11461	1.60233	0.126254	0.116197
Eurasian bullfinch	male	2M-2023	6	23	1	1	24.2645	0.107231	14.814	9.45055	0.38948	2	2			8.21932	14.1129								0.869719	0.952672						1.45322	1.34399	0.153771	0.0907245
Eurasian bullfinch	male	2M-2023	6	3	1	1	20.0516	0.100199	12.9507	7.10087	0.35413	1	2				10.5797									0.816922						1.4331	0.988122	0.20182	0.076299
Eurasian bullfinch	male	2M-2017	8	5	1	1	29.7062	0.144841	15.1135	14.5926	0.491233	3	2		11.263	5.87184	15.1135							0.77183	0.402384	1						1.35242	1.13482	0.092678	0.075086
Eurasian bullfinch	male	2M-2017	8	8	1	1	22.0708	0.121242	14.6294	7.4414	0.33716	2	2			7.00621	14.2624								0.941519	0.974915						0.792411	0.999134	0.106487	0.068296
Eurasian bullfinch	male	2M-2017	8	22	1	1	18.1358	0.109082	11.1737	6.96209	0.383887	2	2			4.97353	5.36551								0.714374	0.480192						0.925669	0.960915	0.132958	0.085998
Eurasian bullfinch	male	2M-2017	8	27	1	1	20.3496	0.119826	12.7284	7.62127	0.374516	2	2			6.34572	12.2696								0.832633	0.96396						1.3107	1.46016	0.171979	0.114717
Eurasian bullfinch	male	2M-2017	8	29	1	1	22.6573	0.120296	14.4363	8.22098	0.36284	2	2			7.80256	14.1506								0.949103	0.980207						0.992371	1.26164	0.120712	0.087393
Eurasian bullfinch	male	2M-2017	8	37	1	1	17.126	0.113993	10.3615	6.76446	0.394982	2	2			6.25118	9.64322								0.924121	0.930675						0.917447	0.745902	0.135628	0.071988
Eurasian bullfinch	male	2M-2017	8	38	1	1	16.1911	0.114857	9.05184	7.13928	0.440938	2	2			6.95337	9.05184								0.973959	1						0.849723	1.10822	0.119021	0.122431
Eurasian bullfinch	male	2M-2017	8	41	1	1	22.5037	0.111287	14.6893	7.81432	0.347247	3	2			7.43273	6.34673	9.5473							0.951167	0.432064	0.649947					1.07031	1.33362	0.136968	0.090788
Eurasian bullfinch	male	2M-2017	8	43	1	1	18.3878	0.107606	11.5025	6.88535	0.374452	3	2			4.89595	6.16025	11.0483							0.711068	0.535559	0.960519					0.798232	0.837344	0.115932	0.072797
Eurasian bullfinch	male	2M-2017	8	47	1	1	18.0962	0.124541	10.4507	7.64546	0.422491	2	2			6.43875	9.92528								0.842166	0.949723						1.20915	1.01501	0.158153	0.097124
Eurasian bullfinch	male	3M-2018	2	3	1	1	25.4517	0.107651	17.8659	7.58583	0.298047	2	2			6.78694	14.4608								0.894686	0.809405						1.17822	2.49918	0.155318	0.139885
Eurasian bullfinch	male	3M-2018	2	4	1	1	22.9249	0.108965	14.0075	8.91736	0.388982	4	2		8.3593	2.07041	9.03301	13.7338						0.937418	0.232177	0.64487	0.98046					1.01874	1.22403	0.114242	0.087384
Eurasian bullfinch	male	3M-2018	2	5	1	1	23.8634	0.105681	15.8388	8.0246	0.336272	2	2			7.27598	14.1427								0.90671	0.892912						0.614758	0.615443	0.076609	0.038857
Eurasian bullfinch	male	3M-2018	2	6	1	1	23.1811	0.111534	14.1707	9.01044	0.388698	4	2		8.59989	2.67909	7.99386	13.866						0.954436	0.297331	0.564114	0.978503					0.887604	1.01874	0.098508	0.071891
Eurasian bullfinch	male	3M-2018	2	7	1	1	20.2482	0.10151	12.978	7.27026	0.359057	3	2			5.78808	9.79172	11.89							0.796131	0.754488	0.916169					0.623088	0.507507	0.085704	0.039105
Eurasian bullfinch	male	3M-2018	2	8	1	1	30.7422	0.134486	21.125	9.61719	0.312834	4	2		9.22259	4.14832	15.1175	20.7721						0.958969	0.431344	0.715622	0.983292					0.557307	0.884279	0.057949	0.041859
Eurasian bullfinch	male	3M-2018	2	10	1	1	28.2868	0.104683	17.9898	10.297	0.364022	3	2			9.76205	11.7208	17.6997							0.948047	0.651523	0.983873					1.00585	1.49126	0.097684	0.082895
Eurasian bullfinch	male	3M-2018	2	11	1	1	26.353	0.10736	16.1372	10.2158	0.387653	3	2			9.26539	2.86325	14.9063							0.906963	0.177432	0.923723					1.56908	1.36581	0.153593	0.084637
Eurasian bullfinch	male	3M-2018	2	12	1	1	25.2163	0.105254	15.3374	9.87888	0.391766	3	2			9.60518	5.86165	11.0586							0.972294	0.382181	0.721022					1.23703	1.73152	0.125219	0.112896
Eurasian bullfinch	male	3M-2018	2	13	1	1	26.153	0.121271	16.8327	9.3203	0.356376	3	2			7.96383	11.2838	14.9301							0.854461	0.670348	0.886969					0.992371	0.733958	0.106474	0.043603
Eurasian bullfinch	male	3M-2018	2	14	1	1	22.5044	0.107112	14.4853	8.01915	0.356336	2	2			7.79724	13.8055								0.972329	0.953071						0.701713	0.922139	0.087505	0.06366
Eurasian bullfinch	male	3M-2018	2	15	1	1	22.7363	0.099783	14.6592	8.07717	0.355254	2	2			6.86941	12.8494								0.850472	0.876544						0.79188	0.802439	0.098039	0.05474
Eurasian bullfinch	male	3M-2018	2	16	1	1	36.3886	0.123987	22.4918	13.8967	0.381898	4	2			13.2578	10.9589	18.3252	22.2579						0.954023	0.487238	0.814749	0.989601				0.906837	0.708279	0.065255	0.03149
Eurasian bullfinch	male	3M-2018	2	18	1	1	40.7781	0.146292	29.1763	11.6018	0.28451	2	2			10.426	29.1763								0.898654	1						0.966265	0.844975	0.083286	0.028961
Eurasian bullfinch	male	3M-2018	2	19	1	1	26.6069	0.123693	17.3397	9.26726	0.348303	2	2			8.34204	16.4947								0.900163	0.951269						0.604576	0.720357	0.065238	0.041544
Eurasian bullfinch	male	3M-2018	2	20	1	1	26.7875	0.121443	18.2058	8.58173	0.320364	2	2			8.16889	15.9075								0.951892	0.873763						0.905559	0.892922	0.105522	0.049046
Eurasian bullfinch	male	3M-2018	2	22	1	1	24.1262	0.114759	15.7315	8.39462	0.347947	4	2			7.3796	3.48718	9.52152	15.7315						0.879087	0.221668	0.605251	1				0.881179	0.896097	0.104969	0.056962
Eurasian bullfinch	male	3M-2018	2	23	1	1	27.3826	0.117339	17.6915	9.69114	0.353916	3	2		9.69115	2.86748	16.5197							1	0.295886	0.933767						1.44662	1.64509	0.149272	0.092987
Eurasian bullfinch	male	3M-2018	2	24	1	1	21.4029	0.109237	13.2826	8.12038	0.379405	3	2			7.25438	6.53666	12.2077							0.893356	0.492123	0.91908					1.07482	1.14892	0.132361	0.086498
Eurasian bullfinch	male	3M-2018	2	25	1	1	29.2577	0.115821	18.9538	10.3039	0.352179	2	2			9.9531	17.1775								0.96595	0.906284						0.954433	0.572394	0.092628	0.030199
Eurasian bullfinch	male	3M-2018	2	26	1	1	25.6837	0.111575	16.5052	9.17849	0.357367	3	2			9.00442	8.95411	16.259							0.981035	0.542502	0.985086					1.32642	1.38782	0.144514	0.084084
Eurasian bullfinch	male	3M-2018	2	27	1	1	25.3544	0.114562	17.2421	8.11238	0.319959	2	2			7.35236	12.0239								0.906314	0.697358						0.708428	1.55696	0.087327	0.0903
Eurasian bullfinch	male	3M-2018	2	29	1	1	23.1168	0.110469	15.1197	7.99709	0.345943	2	2			7.38165	13.898								0.923042	0.919203						1.01967	0.922138	0.127505	0.060989
Eurasian bullfinch	male	3M-2018	2	30	1	1	23.8047	0.104868	15.0028	8.80197	0.369757	2	2			7.21967	14.4109								0.820234	0.960547						0.652776	0.748718	0.074162	0.049905
Eurasian bullfinch	male	3M-2018	2	31	1	1	28.4931	0.121127	18.5544	9.93863	0.348809	4	2			9.56681	5.41721	9.89549	16.5697						0.962588	0.291963	0.533322	0.893032				0.794136	1.8834	0.079904	0.101507
Eurasian bullfinch	male	3M-2018	2	32	1	1	25.5767	0.113668	15.6115	9.96519	0.38962	1	2				11.9842									0.767651						0.992372	1.28065	0.099584	0.082033
Eurasian bullfinch	male	3M-2018	2	33	1	1	27.1576	0.115072	17.717	9.44061	0.347623	2	2			8.26884	15.0802								0.87588	0.851169						0.688086	0.992372	0.072886	0.056012
Eurasian bullfinch	male	3M-2018	2	34	1	1	27.1303	0.112192	18.0275	9.10278	0.335521	3	2			4.1108	5.80344	17.0691							0.451599	0.321922	0.946837					0.931334	0.784539	0.102313	0.043519
Eurasian bullfinch	male	3M-2018	2	35	1	1	27.3548	0.119698	17.0019	10.3529	0.378468	3	2			9.37983	10.5484	17.0019							0.906008	0.620427	1					0.60614	0.654225	0.058548	0.03848
Eurasian bullfinch	male	3M-2018	2	38	1	1	27.8825	0.110067	16.5786	11.3039	0.405412	4	2		10.9098	3.38386	5.92586	16.5786						0.965138	0.299354	0.357441	1					1.39531	1.17822	0.123436	0.071068
Eurasian bullfinch	male	3M-2018	2	39	1	1	25.5107	0.117426	17.1	8.41076	0.329695	4	2		8.0364	4.87727	13.2858	17.1						0.95549	0.579885	0.776949	1					0.88118	1.01595	0.104768	0.059412
Eurasian bullfinch	male	3M-2018	2	41	1	1	23.6188	0.106764	15.2505	8.36836	0.354308	3	2			7.33028	4.87879	14.1591							0.875952	0.31991	0.928433					1.21228	1.4014	0.144865	0.091892
Eurasian bullfinch	male	3M-2018	2	42	1	1	31.3066	0.117476	19.6571	11.6495	0.372111	4	2		10.421	5.23793	6.06078	18.6227						0.894539	0.449625	0.308325	0.947377					1.08883	1.96605	0.093465	0.100017
Eurasian bullfinch	male	3M-2018	2	43	1	1	25.6318	0.107883	16.3667	9.26513	0.36147	4	2		8.9574	5.47765	5.69593	15.9974						0.966787	0.591211	0.34802	0.977438					1.65713	1.65884	0.178857	0.101355
Eurasian bullfinch	male	3M-2018	2	47	1	1	26.4861	0.117543	15.9768	10.5092	0.396783	3	2			8.83025	8.2439	15.9768							0.84024	0.51599	1					1.12887	1.37862	0.107417	0.086288
Eurasian bullfinch	male	3M-2018	2	51	1	1	34.0321	0.132117	22.5207	11.5114	0.338251	4	2		10.982	6.69913	6.98127	21.0662						0.954008	0.581956	0.309994	0.935417					0.507508	0.676986	0.044087	0.030061
Eurasian bullfinch	male	3M-2018	2	53	1	1	28.9273	0.115684	19.6609	9.26638	0.320334	4	2			8.02783	4.06499	8.57339	19.6609						0.866339	0.206755	0.436063	1				0.29193	0.56741	0.031504	0.02886
Eurasian bullfinch	male	3M-2018	2	55	1	1	32.3171	0.124317	20.4079	11.9092	0.368511	2	2			11.6015	19.1941								0.974161	0.940521						0.80244	0.802439	0.06738	0.03932
Eurasian bullfinch	male	3M-2018	2	59	1	1	27.859	0.121134	18.9635	8.89546	0.319303	4	2		8.89546	4.13839	9.66292	18.9635						1	0.465225	0.509553	1					0.623088	0.802439	0.070046	0.042315
Eurasian bullfinch	male	3M-2018	2	61	1	1	30.2019	0.120447	20.4534	9.7485	0.322778	3	2			9.27778	4.87681	18.6355							0.951714	0.238435	0.91112					0.977954	1.01221	0.100318	0.049489
Eurasian bullfinch	male	3M-2018	2	62	1	1	30.5118	0.115379	18.0015	12.5103	0.410015	4	2		11.7591	4.74858	11.4188	17.6003						0.93995	0.379574	0.634323	0.977712					0.831418	0.892922	0.066459	0.049603
Eurasian bullfinch	male	3M-2018	2	65	1	1	27.6656	0.119277	17.3541	10.3115	0.372719	3	2			10.3115	9.21067	17.3541							1	0.530749	0.999999					1.69331	1.44662	0.164216	0.083359
Eurasian bullfinch	male	3M-2018	2	66	1	1	30.9354	0.121966	20.6093	10.3261	0.333795	2	2			10.3261	20.2504								1	0.982587						1.02707	0.892922	0.099464	0.043326
Eurasian bullfinch	male	3M-2018	2	75	1	1	25.9836	0.11343	15.9701	10.0136	0.38538	3	2			8.99761	7.33079	14.9767							0.898543	0.459034	0.937801					1.44203	1.63874	0.144008	0.102613
Eurasian bullfinch	male	3M-2018	2	76	1	1	30.3903	0.127911	20.243	10.1473	0.333898	2	2			8.69871	19.9969								0.857245	0.987839						0.958392	0.618513	0.094448	0.030554
Eurasian bullfinch	male	3M-2018	2	78	1	1	29.8651	0.12177	18.3282	11.5369	0.3863	3	2			9.81091	6.66727	18.3282							0.850395	0.363771	1					1.10951	1.78902	0.09617	0.09761
Eurasian bullfinch	male	3M-2018	2	83	1	1	26.8831	0.110441	18.748	8.13508	0.30261	4	2		8.13508	3.4999	7.71994	18.0682						1	0.430223	0.411774	0.963741					0.56741	0.48655	0.069748	0.025952
Eurasian bullfinch	male	3M-2018	2	84	1	1	28.6202	0.109246	17.137	11.4832	0.401226	2	2			11.1433	16.1901								0.970401	0.944746						1.1758	1.37617	0.102394	0.080304
Eurasian bullfinch	male	3M-2018	2	85	1	1	28.6978	0.114984	18.3445	10.3533	0.360769	2	2			10.3533	15.9687								1	0.870491						1.11134	2.51076	0.107342	0.136867
Eurasian bullfinch	male	3M-2018	2	87	1	1	34.8035	0.118729	22.2928	12.5108	0.359468	4	2			9.79025	3.90516	10.8088	19.6503						0.782547	0.175176	0.484856	0.881464				1.44071	1.6422	0.115158	0.073665
Eurasian siskin	male	1M-2017	1	8	1	1	21.8756	0.103213	14.1069	7.76865	0.355129	4			3.68041	2.87638	12.1633	13.4245							0.473752	0.203898	0.862225	0.951623
Eurasian siskin	male	1M-2017	1	20	1	1	21.3754	0.105835	14.4639	6.91154	0.323341	4				6.57375	4.10314	3.41724	12.375						0.951126	0.593665	0.236261	0.855578
Eurasian siskin	male	1M-2017	1	22	1	1	22.1564	0.105174	14.7539	7.40248	0.334102	5				7.20786	2.00344	2.46155	10.2421	13.9836					0.973709	0.270644	0.166841	0.694196	0.947793
Eurasian siskin	male	1M-2017	1	25	1	1	21.5845	0.104088	14.2939	7.29061	0.33777	4				7.16373	1.77574	9.5873	14.1145						0.982597	0.243566	0.670725	0.987447
Eurasian siskin	male	1M-2017	1	27	1	1	23.2651	0.107382	14.9467	8.31838	0.357548	5				7.66496	4.98972	5.26965	9.75258	13.9381					0.921449	0.599843	0.352563	0.652491	0.932522
Eurasian siskin	male	1M-2017	1	29	1	1	18.8627	0.096392	12.3284	6.53428	0.346413	5				5.99213	3.38333	6.90436	10.9266	11.6759					0.91703	0.517781	0.560036	0.886294	0.947074
Eurasian siskin	male	1M-2017	1	30	1	1	20.1659	0.102455	13.4316	6.73429	0.333945	3					6.32052	6.6805	12.2499							0.938558	0.497372	0.912024
Eurasian siskin	male	1M-2017	1	31	1	1	23.0247	0.106893	15.0882	7.93654	0.344697	5				6.53085	2.53455	4.80622	12.6732	14.8546					0.822884	0.319352	0.318543	0.839941	0.984521
Eurasian siskin	male	1M-2017	1	33	1	1	21.1324	0.101728	13.7742	7.35819	0.348195	5				5.41132	1.62719	6.44597	12.1399	12.8934					0.735414	0.22114	0.467974	0.88135	0.936058
Eurasian siskin	male	1M-2017	1	34	1	1	20.2249	0.101919	13.4328	6.79213	0.33583	4				6.3186	3.417	7.12828	12.3257						0.930282	0.503082	0.530664	0.917585
Eurasian siskin	male	1M-2017	1	45	1	1	24.8573	0.109423	14.3007	10.5566	0.42469	3				10.2046	2.4715	13.2968							0.966652	0.234118	0.929802
Eurasian siskin	male	1M-2017	1	49	1	1	21.5067	0.106414	14.2268	7.27992	0.338496	3					4.86959	13.2759	14.0942							0.668907	0.933161	0.990681
Eurasian siskin	male	1M-2017	1	72	1	1	21.0795	0.105115	14.2481	6.83132	0.324075	5				6.61113	4.10857	5.53431	12.6748	14.1251					0.967768	0.601432	0.388423	0.889576	0.991361
Eurasian siskin	male	1M-2017	1	73	1	1	22.7808	0.104524	15.1311	7.64978	0.335799	5					6.22919	3.23613	4.45448	11.3352	14.2569					0.814296	0.213873	0.294393	0.749135	0.942226
Eurasian siskin	male	1M-2017	1	75	1	1	27.9404	0.118298	17.514	10.4265	0.373168	4				9.69742	6.14515	11.2913	14.6991						0.930078	0.589381	0.644701	0.839279
Eurasian siskin	male	1M-2017	1	79	1	1	29.0353	0.118865	19.9051	9.13013	0.31445	4					5.53659	8.11952	15.7651	19.5781						0.606409	0.407911	0.79201	0.983569
Eurasian siskin	male	1M-2017	1	86	1	1	20.0117	0.096208	12.6645	7.34725	0.367147	3				6.36131	3.11892	12.4491							0.865808	0.424502	0.982998
Eurasian siskin	male	1M-2017	1	101	1	1	26.3023	0.106699	18.2517	8.05063	0.306081	4				7.53395	5.43908	10.9446	16.9808						0.935821	0.675609	0.599647	0.930367
Eurasian siskin	male	1M-2017	2	3	1	1	26.2337	0.126429	18.1857	8.04798	0.30678	4				7.67082	2.07474	12.2613	17.1989						0.953136	0.257797	0.674224	0.945735
Eurasian siskin	male	1M-2017	2	11	1	1	20.1329	0.109405	13.2946	6.83829	0.339657	3					5.43232	9.54131	12.5561							0.794399	0.717682	0.944449
Eurasian siskin	male	1M-2017	2	14	1	1	19.1093	0.102271	12.3292	6.78009	0.354806	3						2.25813	9.17588	12.1442							0.183153	0.744239	0.984992
Eurasian siskin	male	1M-2017	2	15	1	1	21.3019	0.103566	13.9778	7.32409	0.343823	2					2.46587	12.6785								0.33668	0.907044
Eurasian siskin	male	1M-2017	2	18	1	1	18.6183	0.096137	12.7582	5.86012	0.31475	3				5.67264	2.00246	10.9458							0.968007	0.341709	0.85794
Eurasian siskin	male	1M-2017	2	19	1	1	19.7733	0.104209	13.0116	6.76174	0.341963	5				6.37524	2.16587	2.0703	8.26264	11.728					0.942839	0.320312	0.159112	0.635023	0.901355
Eurasian siskin	male	1M-2017	2	21	1	1	18.6223	0.104404	12.3948	6.22753	0.334412	6			5.77998	3.22295	0.787766	1.36767	5.48778	12.2555				0.928135	0.517532	0.126497	0.110342	0.442748	0.988764
Eurasian siskin	male	1M-2017	2	23	1	1	18.842	0.105343	12.6852	6.15674	0.326757	5				5.61627	3.19407	2.68083	8.01653	12.4938					0.912215	0.518793	0.211335	0.631957	0.984905
Eurasian siskin	male	1M-2017	2	24	1	1	19.829	0.105633	13.5639	6.26507	0.315955	4				6.14028	3.11425	8.78001	12.6103						0.980082	0.497081	0.647308	0.929696
Eurasian siskin	male	1M-2017	2	25	1	1	18.8139	0.098803	12.2858	6.52816	0.346986	3				5.22006	2.66046	10.1249							0.799621	0.407536	0.824117
Eurasian siskin	male	1M-2017	2	25a	1	1	18.7686	0.100258	12.4277	6.34092	0.337846	2					4.19127	9.58969								0.660988	0.771636
Eurasian siskin	male	1M-2017	2	28	1	1	20.4864	0.109067	13.9013	6.58516	0.32144	5				5.89093	0.730694	5.59937	10.3945	13.2384					0.894576	0.110961	0.402796	0.747735	0.952319
Eurasian siskin	male	1M-2017	2	32	1	1	18.0712	0.103368	12.5176	5.55362	0.307319	3					2.96185	9.20837	11.7297							0.533318	0.735635	0.937058
Eurasian siskin	male	1M-2017	2	33	1	1	18.7381	0.106578	11.9348	6.80331	0.363073	3					6.2888	5.61288	11.1465							0.924374	0.470295	0.933949
Eurasian siskin	male	1M-2017	2	34	1	1	19.3801	0.110487	12.965	6.41513	0.331016	5				5.30296	2.18095	3.14229	9.83144	11.0771					0.826634	0.33997	0.242367	0.758306	0.854387
Eurasian siskin	male	1M-2017	2	35	1	1	19.1537	0.10406	12.7514	6.40228	0.334258	4				5.98851	1.926	6.86991	12.498						0.935372	0.300831	0.538755	0.980123
Eurasian siskin	male	1M-2017	2	42	1	1	20.3091	0.111685	13.7912	6.51792	0.320936	3					5.15113	1.51379	11.2878							0.790302	0.109765	0.818481
Eurasian siskin	male	1M-2017	2	44	1	1	18.2251	0.10254	12.2399	5.98518	0.328403	4				4.72433	3.35745	4.12554	11.4693						0.789337	0.560961	0.337055	0.937037
Eurasian siskin	male	1M-2017	2	47	1	1	21.9129	0.112358	14.0597	7.85321	0.358383	4				7.04176	3.45912	5.55366	12.9636						0.896672	0.440472	0.395006	0.922039
Eurasian siskin	male	1M-2017	2	48	1	1	20.0912	0.109228	12.5915	7.49975	0.373284	4				6.98749	4.08485	5.94787	11.9756						0.931696	0.544665	0.472372	0.951083
Eurasian siskin	male	1M-2017	2	49	1	1	18.0478	0.100985	11.7935	6.25438	0.346545	6			5.67968	1.98939	0.610251	1.99778	5.79204	10.8088				0.908111	0.31808	0.097572	0.169397	0.491123	0.916504
Eurasian siskin	male	1M-2017	2	50	1	1	23.1185	0.115399	16.3249	6.79366	0.293862	6				6.33674	4.5535	0.704299	2.3898	7.0093	14.3228				0.932743	0.670257	0.043143	0.14639	0.429363	0.877361
Eurasian siskin	male	1M-2017	2	51	1	1	18.5521	0.100577	12.32	6.23209	0.335924	4					5.84665	5.49195	8.07091	12.1108						0.938153	0.445776	0.655108	0.983019
Eurasian siskin	male	1M-2017	2	51a	1	1	19.5765	0.102328	12.8658	6.71074	0.342796	5				5.09546	2.86836	6.79262	10.8962	12.7497					0.7593	0.427429	0.527961	0.846917	0.99098
Eurasian siskin	male	1M-2017	2	52	1	1	19.6735	0.105728	12.974	6.69947	0.340534	3					6.0121	7.76028	12.1374							0.8974	0.598142	0.935519
Eurasian siskin	male	1M-2017	2	53	1	1	36.9228	0.143591	28.0516	8.87126	0.240265	6				8.36355	4.62525	16.0002	20.4323	24.5574	26.6191				0.942769	0.521374	0.570386	0.728384	0.875437	0.948933
Eurasian siskin	male	1M-2017	2	54	1	1	18.7895	0.101587	12.3413	6.44819	0.34318	4					5.87049	0.668699	5.95066	11.9698						0.910409	0.054184	0.482173	0.969894
Eurasian siskin	male	1M-2017	2	55	1	1	17.9728	0.10232	11.8428	6.12997	0.341069	4				5.62038	1.93104	6.69544	11.1109						0.916869	0.315016	0.565358	0.938196
Eurasian siskin	male	1M-2017	2	58	1	1	18.0866	0.102714	11.6929	6.39367	0.353503	4					0.996941	4.66996	9.07688	11.6191						0.155926	0.399384	0.776272	0.993684
Eurasian siskin	male	1M-2017	2	59	1	1	19.6593	0.102741	12.8072	6.85204	0.34854	3					5.90185	2.2875	12.5538							0.861328	0.17861	0.98021
Eurasian siskin	male	1M-2017	2	61	1	1	20.6867	0.102459	13.8267	6.85996	0.331612	3					5.65594	9.38222	13.4838							0.824486	0.678557	0.975201
Eurasian siskin	male	1M-2017	2	63	1	1	19.9133	0.106871	13.4155	6.49778	0.326303	4					5.89679	7.00435	10.7859	13.2233						0.907508	0.522107	0.803989	0.985668
Eurasian siskin	male	1M-2017	2	64	1	1	24.6423	0.115564	16.1512	8.49113	0.344576	4				7.8506	3.62182	8.97702	15.1096						0.924565	0.426541	0.555813	0.935509
Eurasian siskin	male	1M-2017	2	66	1	1	19.5422	0.10218	12.747	6.79522	0.34772	5				6.23792	3.72049	2.59694	9.19377	12.0058					0.917985	0.547515	0.20373	0.721251	0.941853
Eurasian siskin	male	1M-2017	2	67	1	1	19.1624	0.103795	12.6202	6.54227	0.341411	3				6.29982	4.94584	11.4256							0.96294	0.755982	0.905348
Eurasian siskin	male	1M-2017	2	68	1	1	25.6089	0.115852	16.3733	9.23563	0.360641	4				8.57278	1.92214	11.5918	15.6727						0.928229	0.208122	0.707971	0.957209
Eurasian siskin	male	1M-2017	2	69	1	1	17.925	0.099919	11.9085	6.0165	0.335649	6				5.74459	1.63576	4.3746	7.40187	9.66385	11.6428				0.954806	0.271878	0.367351	0.621563	0.811509	0.977688
Eurasian siskin	male	1M-2017	2	70	1	1	19.2747	0.103039	12.9217	6.35299	0.329602	4				5.63866	1.33027	10.7269	12.6079						0.887559	0.209392	0.830142	0.975714
Eurasian siskin	male	1M-2017	2	71	1	1	17.7802	0.103574	11.2706	6.50951	0.366111	4				6.05159	2.52936	6.02642	11.0722						0.929654	0.388564	0.534701	0.98239
Eurasian siskin	male	1M-2017	2	72	1	1	36.3833	0.141169	27.4903	8.89299	0.244425	5				8.40033	4.68499	11.0573	20.1286	26.0786					0.944601	0.526818	0.402224	0.732205	0.948647
Eurasian siskin	male	1M-2023	2	9	1	1	26.0308	0.110687	17.2587	8.77209	0.336989	5				8.18661	5.76063	3.8391	11.1038	17.2587					0.933257	0.6567	0.222445	0.643375	1
Eurasian siskin	male	1M-2023	2	13	1	1	31.4152	0.112939	20.7317	10.6835	0.340073	6					9.08331	1.53306	6.87988	11.9042	17.2169	19.3149				0.850222	0.073947	0.331853	0.574201	0.830461	0.931657
Eurasian siskin	male	1M-2023	2	14	1	1	37.1541	0.125294	24.5501	12.604	0.339235	6				11.2605	5.48859	3.05338	11.8687	18.6753	23.4797				0.893411	0.435465	0.124373	0.483446	0.760703	0.956399
Eurasian siskin	male	1M-2023	2	15	1	1	30.5064	0.115541	19.9502	10.5562	0.346032	6				8.85675	5.37138	2.29825	10.3091	16.7088	19.4427				0.839009	0.508836	0.115199	0.51674	0.837526	0.974562
Eurasian siskin	male	1M-2023	2	19	1	1	26.1534	0.114992	18.3317	7.82162	0.299068	6				6.75121	4.17542	3.19826	8.99536	12.3488	17.164				0.863147	0.533831	0.174466	0.490699	0.673631	0.936301
Eurasian siskin	male	1M-2023	2	21	1	1	29.6838	0.116811	20.4034	9.28037	0.312641	6				8.75095	3.59011	5.97709	14.8268	18.496	20.4034				0.942953	0.38685	0.292946	0.726682	0.906517	1
Eurasian siskin	male	1M-2023	2	22	1	1	25.8714	0.112217	17.3397	8.53173	0.329774	6			8.18358	5.80117	2.31268	9.22404	12.5117	17.3397				0.959194	0.679953	0.271068	0.531962	0.721564	1
Eurasian siskin	male	1M-2023	2	24	1	1	27.8339	0.113238	17.6004	10.2336	0.367666	6			9.09877	6.1061	1.09143	7.7298	10.9504	17.6004				0.889108	0.596672	0.106652	0.439185	0.622172	1
Eurasian siskin	male	1M-2023	2	25	1	1	27.7995	0.115151	18.5173	9.28217	0.333898	5				7.43482	4.06785	2.93157	11.2326	16.9124					0.800979	0.438243	0.158315	0.606601	0.913331
Eurasian siskin	male	1M-2023	2	26	1	1	29.2074	0.10781	18.4542	10.7533	0.368169	5				8.49797	4.75777	6.91896	13.0494	17.7457					0.790268	0.442448	0.374927	0.707125	0.961612
Eurasian siskin	male	1M-2023	2	27	1	1	31.5194	0.125308	20.7758	10.7436	0.340857	6			10.0473	5.16402	1.60547	8.90445	14.3236	18.341				0.93519	0.48066	0.149435	0.428598	0.68944	0.882808
Eurasian siskin	male	1M-2023	2	28	1	1	45.0841	0.121428	29.9627	15.1213	0.335403	6			13.1222	8.7073	3.1493	4.85155	20.9922	28.5399				0.867793	0.575828	0.208269	0.16192	0.700612	0.952512
Eurasian siskin	male	1M-2023	2	29	1	1	28.7476	0.114243	19.2862	9.46148	0.329122	6				8.44553	2.8886	4.69868	11.1082	15.0247	19.2862				0.892623	0.305302	0.24363	0.575967	0.77904	1
Eurasian siskin	male	1M-2023	3	4	1	1	35.3332	0.117152	23.9576	11.3757	0.321954	6				9.50641	6.06736	3.83119	15.2865	21.2731	23.9576				0.835678	0.533363	0.159916	0.638066	0.887951	1
Eurasian siskin	male	1M-2023	3	7	1	1	30.8326	0.119206	19.9445	10.8881	0.353135	5			10.8881	6.5424	2.93879	11.4086	15.4182					1	0.600877	0.269909	0.572019	0.773056
Eurasian siskin	male	1M-2023	3	8	1	1	32.7062	0.118401	22.0011	10.7051	0.32731	4			9.51008	6.25067	1.14892	11.5726						0.888372	0.583899	0.107325	0.525998
Eurasian siskin	male	1M-2023	4	13	1	1	23.2329	0.103531	15.2183	8.01459	0.344968	4				7.72266	2.86332	5.53446	11.7568						0.963575	0.357264	0.363672	0.772545
Eurasian siskin	male	1M-2023	4	14	1	1	23.7709	0.099625	15.5356	8.23531	0.346445	5					2.77294	3.91101	8.15509	11.8085	15.5356					0.336714	0.251745	0.52493	0.760094	1
Eurasian siskin	male	1M-2023	4	15	1	1	25.9115	0.111593	17.1571	8.75446	0.33786	7			8.35324	6.03815	2.22114	6.09227	10.5783	12.6236	17.1571			0.95417	0.689723	0.253716	0.355088	0.616555	0.735769	1
Eurasian siskin	male	1M-2023	4	16	1	1	24.1511	0.107486	16.2447	7.90639	0.327372	4					7.03602	2.28005	9.34281	14.7721						0.889916	0.140356	0.575129	0.909351
Eurasian siskin	male	1M-2023	4	18	1	1	30.0054	0.122253	19.0173	10.988	0.366202	6			10.988	6.20164	4.34429	5.72543	10.3881	17.3925				1	0.564399	0.395366	0.301064	0.546243	0.914562
Eurasian siskin	male	1M-2023	4	19	1	1	26.4421	0.106448	17.7219	8.72017	0.329784	5				8.72017	3.31856	4.28601	10.8808	17.7219					1	0.380562	0.241848	0.613974	1
Eurasian siskin	male	1M-2023	4	8	1	1	26.6624	0.119804	17.9568	8.70561	0.326512	5				5.48276	1.07659	9.07935	15.9272	17.9568					0.629797	0.123666	0.505621	0.886972	1
Eurasian siskin	male	1M-2023	4	9	1	1	25.0692	0.112589	16.8654	8.2038	0.327246	4				8.2038	1.57209	9.43915	15.0727						1	0.19163	0.559675	0.893704
Eurasian siskin	male	1M-2023	5	4	1	1	30.2366	0.120598	19.5352	10.7014	0.353922	5				10.4367	3.48654	2.77662	8.86186	15.1854					0.975264	0.325803	0.142135	0.453636	0.777336
Eurasian siskin	male	1M-2023	5	6	1	1	25.9619	0.10773	17.5178	8.44406	0.325249	5				7.70042	3.21501	5.99439	14.3853	17.5178					0.911933	0.380742	0.342189	0.82118	1
Eurasian siskin	male	1M-2023	5	10	1	1	28.6672	0.112929	19.3878	9.27947	0.323696	4				8.92861	5.53465	7.98809	19.3878						0.962189	0.59644	0.412017	1
Eurasian siskin	male	1M-2023	5	15	1	1	27.4784	0.115083	17.8476	9.63079	0.350486	5				8.63747	3.65276	8.9406	13.007	16.8316					0.89686	0.37928	0.500942	0.728782	0.943076
Eurasian siskin	male	1M-2023	5	20	1	1	26.0006	0.107615	17.004	8.99656	0.346014	5					8.47434	1.78256	7.23347	11.6644	17.004					0.941953	0.104832	0.425398	0.68598	1
Eurasian siskin	male	1M-2023	5	21	1	1	28.5825	0.110387	19.2758	9.30667	0.325608	5				8.49368	2.78039	4.94597	13.333	19.2758					0.912644	0.298753	0.25659	0.691698	1
Eurasian siskin	male	1M-2023	5	22	1	1	26.3528	0.10358	17.1876	9.16526	0.34779	4					8.32816	4.38541	11.4801	17.1876						0.908666	0.25515	0.66793	1
Eurasian siskin	male	1M-2023	5	28	1	1	28.5198	0.114877	18.4732	10.0467	0.352269	4				8.81255	3.94	2.76981	12.7372						0.877162	0.39217	0.149937	0.689499
Eurasian siskin	male	1M-2023	5	29	1	1	29.3823	0.111603	19.7029	9.67936	0.329428	4				9.13407	5.664	8.27451	19.7029						0.943665	0.585163	0.419964	1
Eurasian siskin	male	1M-2023	5	30	1	1	29.5976	0.113694	19.8564	9.74115	0.32912	6			9.27245	4.84875	1.69945	7.15925	12.1551	18.8931				0.951884	0.497759	0.174461	0.360551	0.61215	0.951486
Eurasian siskin	male	1M-2023	5	31	1	1	38.2288	0.142261	22.0315	16.1973	0.423693	6				15.64	9.6047	2.15009	12.7197	19.9746	22.0315				0.965593	0.592983	0.097591	0.577339	0.906638	1
Eurasian siskin	male	1M-2023	5	31a	1	1	37.0128	0.139993	27.334	9.67876	0.261498	5				8.87868	5.30975	8.74249	20.4317	26.6137					0.917337	0.548598	0.319839	0.747481	0.973646
Eurasian siskin	male	1M-2023	5	32	1	1	29.9101	0.124863	19.6124	10.2977	0.344289	7			10.2977	5.59245	0.870367	4.01492	9.19104	13.9293	18.651			1	0.543076	0.08452	0.204714	0.468635	0.710232	0.950982
Eurasian siskin	male	1M-2023	5	33	1	1	30.0862	0.116417	19.9273	10.1589	0.33766	5				8.55878	5.57594	1.92713	10.6833	18.3025					0.842488	0.548871	0.096708	0.536112	0.918463
Eurasian siskin	male	1M-2023	5	35	1	1	29.0704	0.116828	19.7404	9.33007	0.320947	5				9.33007	5.58603	2.45252	12.5997	17.6042					1	0.598712	0.124239	0.638273	0.891789
Eurasian siskin	male	1M-2023	5	36	1	1	32.8544	0.121199	22.1692	10.6853	0.32523	5				10.1891	5.34811	6.26178	17.9084	22.1692					0.953563	0.500513	0.282454	0.807805	1
Eurasian siskin	male	1M-2023	5	43	1	1	32.5325	0.117955	21.4912	11.0414	0.339394	6			10.7952	5.23523	2.03748	6.59237	12.3378	20.4006				0.977704	0.474147	0.184532	0.306748	0.574088	0.949255
Eurasian siskin	male	1M-2023	5	45	1	1	31.6597	0.119293	21.7271	9.93263	0.313731	4				8.04322	1.79272	13.2133	21.3142						0.809777	0.180488	0.60815	0.980998
Eurasian siskin	male	1M-2023	5	48	1	1	23.218	0.101065	15.8386	7.37932	0.317828	5				6.10534	2.81376	6.22189	11.6423	15.8386					0.827358	0.381304	0.39283	0.735059	1
Eurasian siskin	male	1M-2023	5	49	1	1	31.1994	0.122382	19.7755	11.4239	0.366158	6				11.4239	7.30583	1.04625	9.53105	11.4104	19.7755				1	0.639521	0.052907	0.481963	0.576998	1
Eurasian siskin	male	1M-2023	5	50	1	1	29.4388	0.129209	20.9057	8.53307	0.289858	6				7.92693	3.41819	1.1298	8.54765	14.4332	20.9057				0.928966	0.400581	0.054043	0.408867	0.690394	1
Eurasian siskin	male	1M-2023	5	51	1	1	30.047	0.115844	20.1489	9.8981	0.32942	4				9.8981	3.66255	3.62436	17.9291						1	0.370025	0.179879	0.889827
Eurasian siskin	male	1M-2023	6	17	1	1	31.7102	0.117587	21.6397	10.0705	0.31758	7			10.0705	5.85976	2.11501	8.95936	14.3851	18.753	20.653			1	0.581873	0.210021	0.414025	0.664755	0.866603	0.954406
Eurasian siskin	male	1M-2023	7	2	1	1	33.2082	0.110103	21.7104	11.4978	0.346234	5				10.7037	5.76774	8.70673	15.5254	21.7104					0.930932	0.501638	0.40104	0.715113	1
Eurasian siskin	male	1M-2023	7	6	1	1	31.8337	0.116636	21.2726	10.5611	0.331758	5				10.5611	2.96213	7.45961	16.11	21.2726					1	0.280476	0.350667	0.757311	1
Eurasian siskin	male	1M-2023	7	16	1	1	41.5006	0.115658	27.4324	14.0681	0.338986	5				11.5038	5.63445	3.25109	20.401	27.4324					0.817719	0.400512	0.118513	0.74368	1
Eurasian siskin	male	1M-2023	7	22	1	1	30.9196	0.110846	20.129	10.7906	0.348989	4				10.7906	4.54089	5.03774	20.129						1	0.420818	0.250273	1
Eurasian siskin	male	1M-2023	7	24	1	1	25.1847	0.10542	16.305	8.87972	0.352584	6				8.61861	1.25526	2.25261	9.38882	11.4383	14.2806				0.970594	0.141363	0.138155	0.575824	0.701522	0.87584
Eurasian siskin	male	1M-2023	7	27	1	1	27.252	0.120324	18.9944	8.25755	0.303008	5				7.73172	3.56932	5.37679	15.5334	18.3402					0.936321	0.432249	0.283072	0.817787	0.965557
Eurasian siskin	male	1M-2023	7	29	1	1	30.3241	0.115434	20.5608	9.76326	0.321964	5				8.7614	5.30773	2.36108	16.1461	20.3814					0.897384	0.543643	0.114834	0.785286	0.991273
Eurasian siskin	male	1M-2023	7	34	1	1	25.0971	0.114201	16.5722	8.52487	0.339676	6				7.75495	1.46806	3.86586	7.7981	11.972	15.2316				0.909686	0.172209	0.233274	0.470554	0.722415	0.919104
Eurasian siskin	male	1M-2023	7	35	1	1	27.6724	0.103276	18.211	9.46149	0.34191	6			7.78053	3.92113	1.52003	9.75409	12.2958	17.7672				0.822337	0.41443	0.160655	0.535617	0.675189	0.97563
Eurasian siskin	male	1M-2023	7	39	1	1	30.4382	0.115102	20.5406	9.89757	0.325169	3					6.69726	11.753	20.5406							0.676657	0.572185	1
Eurasian siskin	male	1M-2023	7	48	1	1	27.1264	0.104766	17.6302	9.49624	0.350073	5				8.90432	5.25222	1.65427	11.7931	17.6302					0.937668	0.553084	0.093832	0.668914	1
Eurasian siskin	male	3M-2018	1	4	1	1	28.7681	0.112467	19.0483	9.71978	0.337867	3					9.09846	8.89983	17.3092							0.936077	0.467224	0.908702
Eurasian siskin	male	3M-2018	1	8	1	1	37.6472	0.1052	24.3793	13.2679	0.352428	5				10.8287	6.58848	2.23352	15.2253	23.8637					0.81616	0.496572	0.091616	0.624519	0.978855
Eurasian siskin	male	3M-2018	1	13	1	1	36.4429	0.105027	23.5804	12.8625	0.35295	5				11.7277	5.75591	6.76976	14.538	23.0972					0.911774	0.447494	0.287093	0.616529	0.979511
Eurasian siskin	male	3M-2018	1	14	1	1	26.1055	0.100167	16.9493	9.15625	0.35074	6				8.8081	3.89002	5.03628	8.90316	13.9673	16.7223				0.961977	0.424848	0.297138	0.525283	0.824067	0.986609
Eurasian siskin	male	3M-2018	1	15	1	1	32.2237	0.104511	21.2323	10.9914	0.341096	6				10.7644	6.2639	1.94451	12.0528	17.3174	21.0506				0.979351	0.569893	0.091582	0.567664	0.815617	0.99144
Eurasian siskin	male	3M-2018	1	17	1	1	43.5753	0.115569	30.8695	12.7058	0.291582	6				10.5171	4.84131	9.95498	20.7491	26.7188	30.5227				0.82774	0.381033	0.322486	0.672155	0.865538	0.988765
Eurasian siskin	male	3M-2018	1	18	1	1	26.0119	0.101273	16.9448	9.06704	0.348573	6				8.61923	2.86995	3.16126	5.71368	10.5649	16.5502				0.950611	0.316525	0.186562	0.337193	0.623487	0.976712
Eurasian siskin	male	3M-2018	1	19	1	1	46.5305	0.119014	33.0962	13.4343	0.288721	6			13.1869	8.34154	2.52222	3.72734	27.3818	31.1587				0.981584	0.620912	0.187744	0.112621	0.827341	0.94146
Eurasian siskin	male	3M-2018	1	20	1	1	39.0994	0.108232	26.4076	12.6918	0.324603	6			12.4084	9.56669	6.75297	15.9935	23.9195	26.2226				0.977673	0.75377	0.532074	0.605641	0.905781	0.992993
Eurasian siskin	male	3M-2018	1	23	1	1	42.778	0.122014	27.6508	15.1272	0.353621	5				12.2883	2.9433	12.568	21.1329	27.1332					0.812332	0.19457	0.454527	0.764278	0.981282
Eurasian siskin	male	3M-2018	1	26	1	1	40.7815	0.111213	26.2545	14.5269	0.356213	6				13.7539	3.28928	2.24279	6.55297	18.2949	22.8579				0.946788	0.226427	0.085425	0.249594	0.696828	0.870627
Eurasian siskin	male	3M-2018	1	27	1	1	26.9272	0.103538	17.6935	9.23368	0.342913	6			8.7545	6.16178	3.09788	4.40534	11.224	16.7083				0.948104	0.667315	0.335497	0.248981	0.634355	0.944319
Eurasian siskin	male	3M-2018	1	27a	1	1	26.4459	0.104583	17.5314	8.91454	0.337086	6				8.32063	4.28776	3.80095	10.1008	12.7161	16.3121				0.933377	0.480985	0.216809	0.576155	0.725332	0.930451
Eurasian siskin	male	3M-2018	1	30	1	1	41.7415	0.115245	28.4934	13.2481	0.317385	5				11.4548	6.56573	12.0142	17.4195	25.4715					0.864638	0.495597	0.42165	0.611352	0.893944
Eurasian siskin	male	3M-2018	1	31	1	1	40.4662	0.10952	26.5198	13.9465	0.344644	5				13.6269	4.27567	6.54848	12.191	25.8526					0.977087	0.306577	0.246928	0.459693	0.974842
Eurasian siskin	male	3M-2018	3	6	1	1	26.0868	0.096426	16.092	9.99474	0.383135	6				9.34482	3.97067	6.08321	9.01377	12.6134	14.8472				0.934974	0.397276	0.378026	0.560139	0.783829	0.922642
Eurasian siskin	male	3M-2018	3	8	1	1	39.3663	0.111285	24.9821	14.3842	0.365393	5				14.0797	7.49895	2.3938	17.9499	24.6625					0.978831	0.521333	0.09582	0.71851	0.987208
Eurasian siskin	male	3M-2018	3	11	1	1	33.0782	0.12088	22.2703	10.8079	0.326738	4					9.98844	1.48218	16.5957	20.7562						0.924182	0.066554	0.745197	0.932015
Eurasian siskin	male	3M-2018	3	17	1	1	28.2621	0.107492	19.2802	8.98197	0.317809	5				8.42875	4.20039	2.22521	9.56451	16.5416					0.938408	0.467647	0.115414	0.49608	0.857958
Eurasian siskin	male	3M-2018	3	37	1	1	43.0652	0.115276	27.7862	15.279	0.354787	6			14.4616	10.896	3.23767	6.23454	18.9522	23.718				0.946501	0.713139	0.211904	0.224375	0.682073	0.853588
Eurasian siskin	male	3M-2018	3	38	1	1	38.1951	0.103876	25.6322	12.5629	0.328914	5				11.0056	7.35582	3.51493	18.7295	23.6622					0.876039	0.585518	0.137129	0.730703	0.923145
Eurasian siskin	male	3M-2018	4	2	1	1	26.1646	0.103908	16.7384	9.42626	0.360268	5				8.18455	4.42246	7.83642	12.879	16.5114					0.868271	0.469163	0.468172	0.769428	0.98644
Eurasian siskin	male	3M-2018	4	8	1	1	25.9733	0.104324	16.5433	9.42995	0.363064	3				9.05418	2.7799	13.0123							0.960151	0.294794	0.786562
Eurasian siskin	male	3M-2018	4	8a	1	1	28.5418	0.108333	19.5071	9.03465	0.316542	4				8.16132	4.32854	10.096	17.9906						0.903336	0.479104	0.517557	0.922258
Eurasian siskin	male	3M-2018	4	11	1	1	25.5332	0.098885	16.8072	8.72598	0.34175	7				7.84781	2.66929	3.2456	7.09396	13.1384	14.3052	15.8242			0.899362	0.305901	0.193107	0.422078	0.781711	0.851134	0.941508
Eurasian siskin	male	3M-2018	4	13	1	1	20.5851	0.083011	11.4327	9.15249	0.444616	2					7.69723	10.5402								0.840999	0.921937
Eurasian siskin	male	3M-2018	4	18	1	1	27.0557	0.106629	18.1354	8.92027	0.3297	7			8.65858	4.93434	3.23225	1.19313	8.10812	11.7436	17.2516			0.970664	0.55316	0.362349	0.06579	0.447087	0.647549	0.951264
Eurasian siskin	male	3M-2018	4	19	1	1	27.6921	0.102811	18.4668	9.22524	0.333137	4					8.46169	8.92772	14.0271	18.1213						0.917233	0.483446	0.759582	0.981289
Eurasian siskin	male	3M-2018	4	20	1	1	45.9655	0.117876	32.7519	13.2136	0.287468	4				9.2002	3.62354	15.7746	32.5086						0.696266	0.274228	0.481639	0.992572
Eurasian siskin	male	3M-2018	4	21	1	1	25.7117	0.104238	16.6678	9.04389	0.351742	5				8.32259	3.28519	4.38486	10.3569	15.8417					0.920244	0.363249	0.263074	0.621371	0.950436
Eurasian siskin	male	3M-2018	4	28	1	1	27.5997	0.106517	18.7138	8.88597	0.321959	5				7.7092	4.49861	4.37269	10.2203	18.0482					0.86757	0.50626	0.233661	0.546139	0.964435
Eurasian siskin	male	3M-2018	4	35	1	1	30.1646	0.1091	21.2653	8.89925	0.295023	5				8.17858	3.18609	6.37634	16.4359	18.3837					0.919019	0.358018	0.299847	0.772896	0.864489
Eurasian siskin	male	3M-2018	4	37	1	1	26.9748	0.105443	18.466	8.50879	0.315434	6				7.68603	4.38125	2.78309	11.232	16.1419	18.2049				0.903304	0.514909	0.150714	0.608254	0.87414	0.98586
Eurasian siskin	male	3M-2018	4	39	1	1	26.287	0.102412	16.9086	9.3785	0.356773	5				8.10214	4.3421	7.91035	12.9647	16.6295					0.863907	0.462984	0.467831	0.766753	0.983496
Eurasian siskin	male	3M-2018	4	40	1	1	28.0658	0.109991	18.9686	9.0972	0.324138	5				8.79319	3.70328	3.37519	9.64345	17.7105					0.966582	0.407079	0.177935	0.508389	0.933672
Eurasian siskin	male	3M-2018	4	42	1	1	27.3577	0.110811	18.1632	9.19452	0.336085	5				8.85653	5.45181	7.72271	12.7648	17.683					0.96324	0.592941	0.425185	0.702787	0.973562
Eurasian siskin	male	3M-2018	4	49	1	1	27.43	0.110061	19.4601	7.96994	0.290555	5					3.97541	4.95962	12.6462	16.1728	19.3165					0.498801	0.254861	0.649852	0.831074	0.992623
Eurasian siskin	male	3M-2018	5	2	1	1	41.2172	0.103077	27.064	14.1532	0.343382	6				12.3883	3.20333	4.88774	14.8049	21.4034	26.4891				0.875302	0.226332	0.1806	0.547034	0.790844	0.978759
Eurasian siskin	male	3M-2018	5	4	1	1	29.2602	0.105215	17.8442	11.416	0.390155	4					10.6061	6.7607	14.055	17.1963						0.929051	0.378874	0.78765	0.963696
Eurasian siskin	male	3M-2018	5	7	1	1	31.8074	0.104124	20.6707	11.1367	0.350129	6			10.648	6.75256	2.29323	4.30167	15.2828	19.3768				0.956122	0.606335	0.205917	0.208105	0.739348	0.937405
Eurasian siskin	male	3M-2018	5	9	1	1	29.1264	0.10977	19.0892	10.0372	0.344609	4				9.37549	4.73919	13.4493	18.6888						0.934075	0.472162	0.704553	0.979026
European goldfinch	male	3M-2018	2	2	1	1	24.3986	0.10492	16.0145	8.38415	0.343632	3					7.94035	8.90152	15.7007						0.947067	0.555841	0.980405
European goldfinch	male	3M-2018	2	4	1	1	28.9634	0.143944	22.7876	6.1758	0.213228	2					5.26088	22.3524							0.851854	0.980903
European goldfinch	male	3M-2018	2	8	1	1	16.8293	0.098187	11.5587	5.27063	0.313182	2					4.5622	11.28							0.865589	0.975893
European goldfinch	male	3M-2018	2	9	1	1	22.0817	0.105748	15.0989	6.98283	0.316227	3					6.61101	6.23096	14.8813						0.946752	0.412676	0.985589
European goldfinch	male	3M-2018	2	10	1	1	21.4388	0.104976	14.7376	6.70122	0.312574	2					5.6668	13.6566							0.845637	0.926652
European goldfinch	male	3M-2018	2	12	1	1	25.8119	0.116821	17.8041	8.00784	0.310238	2					7.21119	17.4535							0.900516	0.98031
European goldfinch	male	3M-2018	2	14	1	2	15.8935	0.09169	10.2518	5.64172	0.35497	3					4.69387	5.71778	10.0252						0.831993	0.557734	0.977897
European goldfinch	male	3M-2018	2	18	1	1	24.0015	0.114722	15.8604	8.14104	0.339189	2					7.59576	15.5527							0.93302	0.980598
European goldfinch	male	3M-2018	2	19	1	1	19.2055	0.100828	12.5657	6.63972	0.345721	2					6.20454	11.848							0.934458	0.942883
European goldfinch	male	3M-2018	2	20	1	1	20.3753	0.106547	14.4277	5.9476	0.291903	2					5.28475	11.9969							0.888551	0.831519
European goldfinch	male	3M-2018	2	21	1	1	21.9879	0.113539	14.469	7.51892	0.341957	3					6.42835	1.50177	14.1818						0.854957	0.103792	0.98015
European goldfinch	male	3M-2018	2	22	1	1	27.2563	0.11942	19.091	8.16531	0.299574	3					7.57983	11.7473	18.567						0.928297	0.615332	0.972551
European goldfinch	male	3M-2018	2	24	1	1	18.5052	0.096562	12.6532	5.85204	0.316238	2					5.85204	11.9328							1	0.943069
European goldfinch	male	3M-2018	2	25	1	1	26.028	0.118946	17.7365	8.29157	0.318563	3					7.72583	10.3835	17.4319						0.931769	0.585432	0.982825
European goldfinch	male	3M-2018	2	28	1	1	27.6482	0.123147	19.4283	8.21997	0.297305	2					7.32282	18.9208							0.890857	0.973878
European goldfinch	male	3M-2018	2	29	1	1	20.9726	0.109944	14.0435	6.92913	0.330389	2					6.58924	13.5473							0.950948	0.964668
European goldfinch	male	3M-2018	2	31	1	1	20.7648	0.108001	14.2148	6.55003	0.315439	3					5.9224	7.98953	13.9228						0.904179	0.562059	0.979463
European goldfinch	male	3M-2018	2	33	1	1	17.8526	0.095778	11.6599	6.1927	0.346879	2					5.57419	6.26211							0.900122	0.537063
European goldfinch	male	3M-2018	2	34	1	1	25.6672	0.121312	17.1476	8.5196	0.331926	3					8.06525	4.61904	16.5802						0.946671	0.26937	0.96691
European goldfinch	male	3M-2018	2	35	1	1	20.4904	0.107919	13.3313	7.15908	0.349387	2					6.71527	12.7458							0.938008	0.956082
European goldfinch	male	3M-2018	2	39	1	1	20.3144	0.105308	13.8694	6.44502	0.317263	2					6.09416	13.7318							0.945562	0.990077
European goldfinch	male	3M-2018	2	40	1	2	20.8119	0.107628	13.358	7.45397	0.358159	3					6.83546	6.60745	13.0969						0.917023	0.494645	0.980453
European goldfinch	male	3M-2018	2	43	1	1	22.3313	0.102063	15.6681	6.66316	0.298378	2					6.05321	14.8552							0.90846	0.94812
European goldfinch	male	3M-2018	2	44	1	1	19.3255	0.104371	13.1385	6.18699	0.320146	2					5.57617	12.6905							0.901275	0.965898
European goldfinch	male	3M-2018	2	48	1	1	21.4095	0.107778	14.8352	6.57425	0.307071	2					5.83443	14.3546							0.887468	0.9676
European goldfinch	male	3M-2018	2	52	1	1	21.1812	0.111733	14.5512	6.62999	0.313013	3					5.84184	8.1274	13.9593						0.881123	0.558538	0.959322
European goldfinch	male	3M-2018	2	53	1	1	22.0432	0.102571	15.112	6.93123	0.314438	2					5.8564	14.1487							0.84493	0.936254
European goldfinch	male	3M-2018	2	54	1	1	18.9681	0.102989	11.581	7.38708	0.389448	2					7.12597	11.2672							0.964653	0.972902
European goldfinch	male	3M-2018	2	55	1	1	27.9577	0.132188	19.5852	8.37256	0.299472	2					7.43695	19.086							0.888252	0.974514
European goldfinch	male	3M-2018	2	56	1	1	22.0696	0.103959	15.1512	6.91844	0.313482	2					6.1339	15.1512							0.886602	1
European goldfinch	male	3M-2018	2	57	1	1	23.1774	0.117029	16.3756	6.80178	0.293466	2					6.20986	15.9815							0.912977	0.975935
European goldfinch	male	3M-2018	2	58	1	1	18.1354	0.094634	12.0948	6.04066	0.333086	2					5.74873	11.6842							0.951672	0.966055
European goldfinch	male	3M-2018	2	59	1	1	16.9759	0.096029	11.3539	5.62199	0.331175	2					5.0837	10.9647							0.904253	0.965717
European goldfinch	male	3M-2018	2	61	1	1	20.6637	0.109402	13.7809	6.88274	0.333084	2					6.43893	13.2587							0.935519	0.962106
European goldfinch	male	3M-2018	2	62	1	1	21.9233	0.108913	15.4796	6.44365	0.293918	2					6.20929	14.8735							0.96363	0.960843
European goldfinch	male	4M-2021	1	2	1	1	24.8757	0.111163	16.8224	8.0533	0.323741	3					7.6247	12.219	16.8224						0.946779	0.726353	1
European goldfinch	male	4M-2021	1	3	1	1	27.2466	0.124712	18.0661	9.18054	0.336943	2					8.43945	17.7583							0.919275	0.982967
European goldfinch	male	4M-2021	1	4	1	1	21.5756	0.106063	14.2238	7.35173	0.340743	2					7.0616	13.4384							0.960537	0.944777
European goldfinch	male	4M-2021	1	7	1	1	26.7092	0.114302	18.2572	8.452	0.316446	2					7.95794	17.851							0.941545	0.977753
European goldfinch	male	4M-2021	1	8	1	1	32.1339	0.117187	21.2136	10.9203	0.339838	3					10.0391	14.2167	20.9384						0.919308	0.670167	0.987025
European goldfinch	male	4M-2021	1	9	1	1	20.9679	0.106131	13.6692	7.29873	0.34809	4				7.29873	2.29804	8.99646	13.5213					1	0.314855	0.658155	0.989177
European goldfinch	male	4M-2021	1	11	1	1	26.4887	0.119606	16.2437	10.2449	0.386767	3				9.99876	2.40574	15.785						0.97597	0.234823	0.97176
European goldfinch	male	4M-2021	1	12	1	1	34.5564	0.111184	23.5192	11.0372	0.319396	2					10.0829	23.1949							0.913536	0.986209
European goldfinch	male	4M-2021	1	14	1	1	19.74	0.100678	13.4216	6.31839	0.320081	3					5.96425	6.99192	13.1895						0.94395	0.520945	0.982707
European goldfinch	male	4M-2021	1	15	1	1	21.0879	0.109506	14.2639	6.82406	0.3236	2					6.31078	13.8485							0.924784	0.970878
European goldfinch	male	4M-2021	1	17	1	1	24.3912	0.115387	17.9538	6.43739	0.263923	2					5.9412	17.5057							0.922921	0.975044
European goldfinch	male	4M-2021	1	18	1	1	29.7895	0.123547	19.5068	10.2828	0.345181	3					9.5947	13.8158	18.6811						0.933084	0.708256	0.957671
European goldfinch	male	4M-2021	1	19	1	1	25.5562	0.114508	16.9864	8.56976	0.33533	2					7.87105	16.6673							0.918468	0.981213
European goldfinch	male	4M-2021	1	20	1	1	22.4471	0.113925	16.1773	6.26983	0.279316	2					5.87522	16.1773							0.937062	1
European goldfinch	male	4M-2021	1	21	1	1	19.3296	0.100859	12.9357	6.39387	0.330781	2					5.70609	12.9357							0.892432	1
European goldfinch	male	4M-2021	1	22	1	1	23.8031	0.112385	16.3161	7.48702	0.314539	4				7.26943	1.86063	10.0268	16.3161					0.970937	0.248514	0.614534	1
European goldfinch	male	4M-2021	1	23	1	1	24.9312	0.118392	16.3643	8.56685	0.34362	3				8.13167	4.85383	15.819						0.949201	0.566583	0.966678
European goldfinch	male	4M-2021	1	24	1	1	26.7372	0.114935	18.4773	8.25997	0.308931	2					8.25997	18.4773							1	1
European goldfinch	male	4M-2021	1	25	1	1	21.8132	0.106316	15.0563	6.75688	0.309761	2					6.32827	14.6551							0.936567	0.973352
European goldfinch	male	4M-2021	1	26	1	1	23.3226	0.11234	16.6864	6.6362	0.284539	2					5.9387	16.3093							0.894894	0.977397
European goldfinch	male	4M-2021	1	29	1	1	24.9179	0.12225	17.1625	7.75546	0.31124	3					7.75546	4.45142	16.6938						1	0.259369	0.97269
European goldfinch	male	4M-2021	1	30	1	2	20.5031	0.103765	13.4865	7.01659	0.342221	3				6.52083	3.55485	13.166						0.929345	0.506635	0.976239
European goldfinch	male	4M-2021	1	32	1	1	19.3759	0.099642	12.8437	6.53222	0.33713	3					5.87575	6.971	12.8437						0.899503	0.542755	1
European goldfinch	male	4M-2021	1	33	1	1	21.8587	0.109022	15.3354	6.52329	0.29843	2					6.24959	14.7296							0.958043	0.960498
European goldfinch	male	4M-2021	1	34	1	1	21.3857	0.104225	13.9795	7.40629	0.346319	2					7.40629	13.9795							1	1
European goldfinch	male	4M-2021	1	35	1	1	22.3239	0.110792	14.9748	7.34904	0.329201	2					7.34904	14.4917							1	0.967737
European goldfinch	male	4M-2021	1	37	1	1	24.4013	0.108073	16.6424	7.75896	0.317973	2					7.05246	15.8585							0.908945	0.952899
European goldfinch	male	4M-2021	1	38	1	1	34.106	0.11342	22.6735	11.4325	0.335206	2					10.7072	22.3019							0.936558	0.983613
European goldfinch	male	4M-2021	1	39	1	1	19.4428	0.099748	13.1604	6.28239	0.323122	2					5.97932	12.9066							0.951759	0.980719
European goldfinch	male	4M-2021	1	40	1	1	21.5925	0.103161	14.0716	7.52093	0.348312	2					6.97565	13.5475							0.927498	0.962759
European goldfinch	male	4M-2021	1	42	1	1	28.2621	0.104845	19.076	9.18602	0.32503	3					8.52317	10.6354	18.7592						0.927841	0.557527	0.983392
European goldfinch	male	4M-2021	1	43	1	1	26.6567	0.120967	19.0817	7.57498	0.284168	3					7.25061	9.58334	18.586						0.957179	0.502226	0.974019
European goldfinch	male	4M-2021	1	44	1	1	17.9781	0.095678	12.266	5.71213	0.317727	3					5.71213	6.49963	11.9759						1	0.52989	0.976348
European goldfinch	male	4M-2021	1	45	1	1	21.0624	0.1025	14.1138	6.94859	0.329905	2					6.54554	14.1138							0.941995	1
European goldfinch	male	4M-2021	1	46	1	1	19.7101	0.095059	12.8371	6.87296	0.348703	2					6.11808	12.8371							0.890167	1
European goldfinch	male	4M-2021	1	47	1	1	29.2461	0.142425	20.7401	8.506	0.290842	3					8.05322	8.09566	20.543						0.946769	0.390339	0.990499
European goldfinch	male	4M-2021	1	48	1	1	28.3164	0.113536	19.6619	8.65444	0.305634	3					8.38696	12.7204	18.9608						0.969093	0.646957	0.964342
European goldfinch	male	4M-2021	1	49	1	1	24.526	0.115783	14.758	9.76801	0.398272	2					9.35261	14.758							0.957473	1
European goldfinch	male	4M-2021	1	51	1	1	25.3881	0.106123	17.0425	8.3456	0.328721	2					7.89755	13.263							0.946313	0.778232
European goldfinch	male	4M-2021	1	53	1	1	21.1286	0.103917	14.5321	6.59649	0.312207	2					6.07347	14.2825							0.920712	0.982826
European goldfinch	male	4M-2021	1	54	1	1	20.135	0.103782	14.0867	6.04823	0.300384	2					6.04823	8.35469							1	0.593089
European goldfinch	male	4M-2021	1	55	1	1	22.6776	0.112872	14.9062	7.7714	0.342691	2					7.33237	14.3831							0.943506	0.964912
European goldfinch	male	4M-2021	1	56	1	1	39.1052	0.134331	27.2531	11.8521	0.303083	2					11.4651	26.4692							0.967341	0.971237
European goldfinch	male	2M-2017	1	3	1	1	21.0242	0.111815	15.1621	5.86208	0.278825	2					5.53129	14.2786							0.943571	0.941729
European goldfinch	male	2M-2017	1	4	1	1	21.2364	0.108768	13.4274	7.80896	0.367716	2					7.52322	12.9596							0.963409	0.96516
European goldfinch	male	2M-2017	1	5	1	1	20.8711	0.109816	14.9111	5.96	0.285562	2					5.15756	14.023							0.865363	0.940442
European goldfinch	male	2M-2017	1	6	1	2	19.3585	0.092936	11.812	7.54649	0.389827	3				7.19593	2.82006	11.2931						0.953547	0.373691	0.956063
European goldfinch	male	2M-2017	1	8	1	1	15.7238	0.091344	9.58419	6.13957	0.390464	3				5.93036	2.59937	9.11638						0.965924	0.42338	0.951189
European goldfinch	male	2M-2017	1	9	1	1	18.563	0.111006	12.1213	6.44169	0.347018	2					5.85495	11.9182							0.908916	0.983246
European goldfinch	male	2M-2017	1	11	1	1	46.8344	0.161368	34.2534	12.581	0.268628	4				11.7786	5.33098	22.6995	32.8689					0.936218	0.423731	0.662695	0.95958
European goldfinch	male	2M-2017	1	16	1	1	21.0452	0.115207	13.8268	7.21836	0.342993	3					6.57745	7.85567	13.4227						0.911212	0.568147	0.970775
European goldfinch	male	2M-2017	1	20	1	1	28.7365	0.12022	19.7198	9.01679	0.313774	2					8.35903	19.2885							0.927052	0.978129
European goldfinch	male	2M-2017	1	22	1	1	21.1779	0.105425	14.6705	6.50739	0.307273	3				6.2479	1.92922	13.7421						0.960123	0.296466	0.936717
European goldfinch	male	2M-2017	1	23	1	1	21.857	0.113585	15.6437	6.21337	0.284273	3					5.45905	9.78218	15.3129						0.878598	0.625313	0.978855
European goldfinch	male	2M-2017	1	25	1	1	24.2344	0.12715	14.962	9.27243	0.382614	3				8.82958	2.54614	12.0568						0.95224	0.274593	0.80583
European goldfinch	male	2M-2017	1	26	1	1	18.8722	0.106062	12.6077	6.26451	0.331944	3				5.89753	1.52189	12.2184						0.94142	0.242938	0.969127
European goldfinch	male	2M-2017	1	29	1	1	31.3391	0.1422	21.6717	9.66741	0.308478	3					9.28581	13.7042	20.8334						0.9605	0.6324	0.9613
European goldfinch	male	2M-2017	1	34	1	1	20.9169	0.107687	14.9763	5.9406	0.28401	4				5.78674	2.1755	11.8343	14.7587					0.9741	0.366209	0.790204	0.985471
European goldfinch	male	2M-2017	1	36	1	1	26.2285	0.114492	16.838	9.39046	0.358025	3					8.59012	7.6656	16.3657						0.914771	0.455255	0.971951
European goldfinch	male	2M-2017	1	42	1	1	22.6579	0.124659	16.3901	6.26782	0.276628	3					0.901249	10.6485	16.3901						0.14379	0.64969	0.999999
European goldfinch	male	2M-2017	1	50	1	2	15.5803	0.080609	9.01255	6.56778	0.421543	3				6.21963	2.26527	8.44681						0.946992	0.344907	0.937227
European goldfinch	male	2M-2017	1	52	1	1	19.8222	0.102001	13.5803	6.24187	0.314894	2					5.7325	11.7953							0.918395	0.868563
European goldfinch	male	2M-2017	1	53	1	1	19.8406	0.111506	14.6272	5.21345	0.262766	2					4.82421	13.1496							0.925339	0.898981
European goldfinch	male	2M-2017	1	56	1	1	25.3924	0.112837	17.5383	7.85408	0.309309	3					2.36907	10.6719	16.842						0.301636	0.608492	0.960299
